# Supplementary material for: A polygenic risk score model for psoriasis based on the protein interactions of psoriasis susceptibility loci
Source: Front Genet. 2024 Nov 6;15:1451679. doi: 10.3389/fgene.2024.1451679 (PMC11576467; doi:10.3389/fgene.2024.1451679)
Supplement: Supplementary file 2 [file DataSheet1.xlsx]

## Sheet: Contents
Contents
Table S1. The 15 PSORS loci encompassing 81 protein-encoding genes.
Table S2. List of all PSORS-interacting genes as identified from the PICKLE 3.0 and the Innate DB meta-databases.
Table S3.Complete list of the 1575 autosomal PSORS-Interacting genes
Table S4. Enrichment analysis for the 1575 autosomal PSORS-interacting genes in the Reactome database
Table S5. Descriptive characteristics of the UK Biobank cohort (n=40000).
Table S6. Log(odds Ratio) and 95% Confidence Intervals for each PRS model as derived from logistic regression.
Table S7. C-statistics and 95% confidence intervals for each of the ten-fold cross validations performed in all PRS models.
Table S8. C-statistics and 95% confidence intervals for clinical risk and each PRS model.
Table S9. Gene list of all the highly interconnected modules as identified from the MCODE algorithm.

## Sheet: Table S1
Table S1. The 15 PSORS loci encompassing 81 protein-encoding genes.
PSORS loci	Protein-coding genes mapped to each locus	Chromosone location
PSORS1	HLA-C	6p21.33
PSORS2	CARD14	17q25.3
PSORS3	NFKB1, CFI, KIAA1109, IL2, IL21, BBS12	4q
PSORS4	HFE2, FLG, LCE3C, LCE3B, LCE3A, LCE3E, LCE2C, LCE1C, LCE1A, SMCP, IVL, SPRR2C, SPRR2G, LELP1, PRR9, LOR, PGLYRP3, PGLYRP4, S100A9	1q21
PSORS5	SLC12A8	3q21
PSORS6	BSG, SMARCA4, OR7A10	19p13
PSORS7	TNFRSF9, TNFRSF1B, KAZN, IGSF21, PAX7, CAPZB, IFNLR1, RUNX3, AZIN2, CSMD2, OMA1, IL23R, LRRC7, AK5, SPATA1, DDAH1, GBP6, KIAA1107, CEPT1, DENND2D, PTPN22	1p
PSORS8	CYLD, NOD2, FTO, CDH8, SMPD3, CDH3, IL34, MLKL, CMIP, CDH13, SLC38A8, MBTPS1, WFDC1, KIAA0513	16q
PSORS9	RNF150, DCHS2, MSMO1, SPATA4	4q31-q34
PSORS10	-	18p11.23
PSORS11	RAD50, IL13, IL4, STK32A, TNIP1	5q31.1-q33.1
PSORS12	SPATA2, RNF114, CYP24A1	20q13
PSORS13	TRAF3IP2	6q21
PSORS14	IL36RN	2q14.1
PSORS15	AP1S3	2q36.1
Abbreviations: PSORS, Psoriasis Susceptibility loci.

## Sheet: Table S2
Table S2. List of all PSORS-interacting genes as identified from the PICKLE 3.0 and the Innate DB meta-databases.
List of all PSORS-interacting genes as identified from the PICKE metadatabase (n=1373)		List of all PSORS-interacting genes as identified from the InnateDB metadatase (n= 1045)
ENSG00000117399	CDC20	ENSG00000175899	A2M
ENSG00000198625	MDM4	ENSG00000127837	AAMP
ENSG00000135679	MDM2	ENSG00000023839	ABCC2
ENSG00000051180	RAD51	ENSG00000097007	ABL1
ENSG00000078142	PIK3C3	ENSG00000072818	ACAP1
ENSG00000185651	UBE2L3	ENSG00000102977	ACD
ENSG00000055130	CUL1	ENSG00000100813	ACIN1
ENSG00000185345	PRKN	ENSG00000143632	ACTA1
ENSG00000074266	EED	ENSG00000075624	ACTB
ENSG00000196628	TCF4	ENSG00000159251	ACTC1
ENSG00000275714	H3C1	ENSG00000184009	ACTG1
ENSG00000136492	BRIP1	ENSG00000136518	ACTL6A
ENSG00000126456	IRF3	ENSG00000130402	ACTN4
ENSG00000134574	DDB2	ENSG00000087274	ADD1
ENSG00000020922	MRE11	ENSG00000172955	ADH6
ENSG00000187555	USP7	ENSG00000101126	ADNP
ENSG00000140941	MAP1LC3B	ENSG00000204305	AGER
ENSG00000109670	FBXW7	ENSG00000101444	AHCY
ENSG00000122406	RPL5	ENSG00000106546	AHR
ENSG00000069869	NEDD4	ENSG00000156709	AIFM1
ENSG00000103275	UBE2I	ENSG00000154027	AK5
ENSG00000142208	AKT1	ENSG00000085662	AKR1B1
ENSG00000101665	SMAD7	ENSG00000163631	ALB
ENSG00000204227	RING1	ENSG00000111275	ALDH2
ENSG00000096968	JAK2	ENSG00000141552	ANAPC11
ENSG00000111087	GLI1	ENSG00000167772	ANGPTL4
ENSG00000158022	TRIM63	ENSG00000138772	ANXA3
ENSG00000114423	CBLB	ENSG00000196975	ANXA4
ENSG00000171862	PTEN	ENSG00000152056	AP1S3
ENSG00000196470	SIAH1	ENSG00000084234	APLP2
ENSG00000154124	OTULIN	ENSG00000142192	APP
ENSG00000111875	ASF1A	ENSG00000169083	AR
ENSG00000100084	HIRA	ENSG00000140750	ARHGAP17
ENSG00000182718	ANXA2	ENSG00000196914	ARHGEF12
ENSG00000074319	TSG101	ENSG00000102606	ARHGEF7
ENSG00000143514	TP53BP2	ENSG00000117713	ARID1A
ENSG00000188486	H2AX	ENSG00000049618	ARID1B
ENSG00000205250	E2F4	ENSG00000189079	ARID2
ENSG00000196396	PTPN1	ENSG00000137486	ARRB1
ENSG00000244687	UBE2V1	ENSG00000141480	ARRB2
ENSG00000170322	NFRKB	ENSG00000115239	ASB3
ENSG00000126581	BECN1	ENSG00000129691	ASH2L
ENSG00000139618	BRCA2	ENSG00000197785	ATAD3A
ENSG00000100902	PSMA6	ENSG00000115966	ATF2
ENSG00000008018	PSMB1	ENSG00000162772	ATF3
ENSG00000168148	H3-4	ENSG00000128272	ATF4
ENSG00000184584	STING1	ENSG00000170653	ATF7
ENSG00000102081	FMR1	ENSG00000085978	ATG16L1
ENSG00000112118	MCM3	ENSG00000149311	ATM
ENSG00000170027	YWHAG	ENSG00000163399	ATP1A1
ENSG00000131467	PSME3	ENSG00000196296	ATP2A1
ENSG00000063978	RNF4	ENSG00000174437	ATP2A2
ENSG00000113851	CRBN	ENSG00000152234	ATP5A1
ENSG00000206503	HLA-A	ENSG00000154723	ATP5J
ENSG00000160307	S100B	ENSG00000124788	ATXN1
ENSG00000171867	PRNP	ENSG00000130638	ATXN10
ENSG00000163655	GMPS	ENSG00000178999	AURKB
ENSG00000175197	DDIT3	ENSG00000166710	B2M
ENSG00000064012	CASP8	ENSG00000105393	BABAM1
ENSG00000269858	EGLN2	ENSG00000107262	BAG1
ENSG00000110092	CCND1	ENSG00000112208	BAG2
ENSG00000138767	CNOT6L	ENSG00000151929	BAG3
ENSG00000204843	DCTN1	ENSG00000172530	BANP
ENSG00000165025	SYK	ENSG00000138376	BARD1
ENSG00000163697	APBB2	ENSG00000168062	BATF2
ENSG00000078674	PCM1	ENSG00000009954	BAZ1B
ENSG00000030582	GRN	ENSG00000174483	BBS1
ENSG00000130202	NECTIN2	ENSG00000179941	BBS10
ENSG00000087076	HSD17B14	ENSG00000181004	BBS12
ENSG00000163636	PSMD6	ENSG00000125124	BBS2
ENSG00000087586	AURKA	ENSG00000140463	BBS4
ENSG00000197769	MAP1LC3C	ENSG00000138686	BBS7
ENSG00000131462	TUBG1	ENSG00000122507	BBS9
ENSG00000164362	TERT	ENSG00000107949	BCCIP
ENSG00000149554	CHEK1	ENSG00000142867	BCL10
ENSG00000196588	MRTFA	ENSG00000140379	BCL2A1
ENSG00000150753	CCT5	ENSG00000069399	BCL3
ENSG00000135250	SRPK2	ENSG00000113916	BCL6
ENSG00000240583	AQP1	ENSG00000110987	BCL7A
ENSG00000131095	GFAP	ENSG00000099385	BCL7C
ENSG00000136436	CALCOCO2	ENSG00000186716	BCR
ENSG00000119509	INVS	ENSG00000015475	BID
ENSG00000160803	UBQLN4	ENSG00000110330	BIRC2
ENSG00000111679	PTPN6	ENSG00000023445	BIRC3
ENSG00000095015	MAP3K1	ENSG00000197299	BLM
ENSG00000138668	HNRNPD	ENSG00000095585	BLNK
ENSG00000151067	CACNA1C	ENSG00000168283	BMI1
ENSG00000143933	CALM2	ENSG00000102010	BMX
ENSG00000167393	PPP2R3B	ENSG00000104765	BNIP3L
ENSG00000105325	FZR1	ENSG00000012048	BRCA1
ENSG00000073282	TP63	ENSG00000141867	BRD4
ENSG00000177169	ULK1	ENSG00000166164	BRD7
ENSG00000105401	CDC37	ENSG00000174744	BRMS1
ENSG00000105991	HOXA1	ENSG00000185658	BRWD1
ENSG00000182944	EWSR1	ENSG00000172270	BSG
ENSG00000154229	PRKCA	ENSG00000133243	BTBD2
ENSG00000183386	FHL3	ENSG00000166167	BTRC
ENSG00000132530	XAF1	ENSG00000110696	C11ORF58
ENSG00000078043	PIAS2	ENSG00000162642	C1ORF52
ENSG00000072506	HSD17B10	ENSG00000108561	C1QBP
ENSG00000088986	DYNLL1	ENSG00000125730	C3
ENSG00000142731	PLK4	ENSG00000221886	C5ORF54
ENSG00000167005	NUDT21	ENSG00000146576	C7ORF26
ENSG00000152137	HSPB8	ENSG00000084774	CAD
ENSG00000112578	BYSL	ENSG00000198668	CALM1
ENSG00000158517	NCF1	ENSG00000160014	CALM3
ENSG00000089154	GCN1	ENSG00000070808	CAMK2A
ENSG00000165699	TSC1	ENSG00000145349	CAMK2D
ENSG00000137947	GTF2B	ENSG00000111530	CAND1
ENSG00000179218	CALR	ENSG00000126247	CAPNS1
ENSG00000103653	CSK	ENSG00000116489	CAPZA1
ENSG00000112851	ERBIN	ENSG00000198898	CAPZA2
ENSG00000105383	CD33	ENSG00000077549	CAPZB
ENSG00000106100	NOD1	ENSG00000141527	CARD14
ENSG00000115507	OTX1	ENSG00000105483	CARD8
ENSG00000146063	TRIM41	ENSG00000187796	CARD9
ENSG00000124145	SDC4	ENSG00000142453	CARM1
ENSG00000004487	KDM1A	ENSG00000147044	CASK
ENSG00000182195	LDOC1	ENSG00000137752	CASP1
ENSG00000105618	PRPF31	ENSG00000204403	CASP12
ENSG00000196734	LCE1B	ENSG00000105141	CASP14
ENSG00000122691	TWIST1	ENSG00000196954	CASP4
ENSG00000013441	CLK1	ENSG00000105974	CAV1
ENSG00000105329	TGFB1	ENSG00000067955	CBFB
ENSG00000215455	KRTAP10-1	ENSG00000110395	CBL
ENSG00000116670	MAD2L2	ENSG00000136682	CBWD2
ENSG00000087191	PSMC5	ENSG00000108468	CBX1
ENSG00000183283	DAZAP2	ENSG00000122565	CBX3
ENSG00000167110	GOLGA2	ENSG00000094916	CBX5
ENSG00000115661	STK16	ENSG00000172156	CCL11
ENSG00000204104	TRAF3IP1	ENSG00000275688	CCL15-CCL14
ENSG00000196262	PPIA	ENSG00000172724	CCL19
ENSG00000135766	EGLN1	ENSG00000108691	CCL2
ENSG00000064300	NGFR	ENSG00000115009	CCL20
ENSG00000139112	GABARAPL1	ENSG00000102962	CCL22
ENSG00000158526	TSR2	ENSG00000271503	CCL5
ENSG00000091073	DTX2	ENSG00000105173	CCNE1
ENSG00000051128	HOMER3	ENSG00000113328	CCNG1
ENSG00000175294	CATSPER1	ENSG00000129048	CCRL1
ENSG00000092445	TYRO3	ENSG00000170458	CD14
ENSG00000140859	KIFC3	ENSG00000198821	CD247
ENSG00000089775	ZBTB25	ENSG00000198087	CD2AP
ENSG00000084652	TXLNA	ENSG00000169217	CD2BP2
ENSG00000197343	ZNF655	ENSG00000198851	CD3E
ENSG00000213923	CSNK1E	ENSG00000101017	CD40
ENSG00000136305	CIDEB	ENSG00000117335	CD46
ENSG00000176155	CCDC57	ENSG00000153563	CD8A
ENSG00000264343	NOTCH2NLA	ENSG00000164045	CDC25A
ENSG00000106511	MEOX2	ENSG00000070831	CDC42
ENSG00000164056	SPRY1	ENSG00000039068	CDH1
ENSG00000078246	TULP3	ENSG00000170558	CDH2
ENSG00000036672	USP2	ENSG00000062038	CDH3
ENSG00000113790	EHHADH	ENSG00000150394	CDH8
ENSG00000272804	KRTAP10-7	ENSG00000103502	CDIPT
ENSG00000105617	LENG1	ENSG00000170312	CDK1
ENSG00000187778	MCRS1	ENSG00000155111	CDK19
ENSG00000149262	INTS4	ENSG00000123374	CDK2
ENSG00000213347	MXD3	ENSG00000167797	CDK2AP2
ENSG00000065491	TBC1D22B	ENSG00000132964	CDK8
ENSG00000138100	TRIM54	ENSG00000136807	CDK9
ENSG00000090487	SPG21	ENSG00000124762	CDKN1A
ENSG00000162231	NXF1	ENSG00000147889	CDKN2A
ENSG00000166439	RNF169	ENSG00000165556	CDX2
ENSG00000101421	CHMP4B	ENSG00000153046	CDYL
ENSG00000197905	TEAD4	ENSG00000170956	CEACAM3
ENSG00000158079	PTPDC1	ENSG00000245848	CEBPA
ENSG00000013810	TACC3	ENSG00000172216	CEBPB
ENSG00000130529	TRPM4	ENSG00000153879	CEBPG
ENSG00000127022	CANX	ENSG00000112877	CEP72
ENSG00000198053	SIRPA	ENSG00000134255	CEPT1
ENSG00000000971	CFH	ENSG00000205403	CFI
ENSG00000196263	ZNF471	ENSG00000003402	CFLAR
ENSG00000152942	RAD17	ENSG00000001626	CFTR
ENSG00000008735	MAPK8IP2	ENSG00000111642	CHD4
ENSG00000173805	HAP1	ENSG00000171316	CHD7
ENSG00000170775	GPR37	ENSG00000183765	CHEK2
ENSG00000101460	MAP1LC3A	ENSG00000072609	CHFR
ENSG00000137203	TFAP2A	ENSG00000086065	CHMP5
ENSG00000026508	CD44	ENSG00000213341	CHUK
ENSG00000116641	DOCK7	ENSG00000179583	CIITA
ENSG00000130159	ECSIT	ENSG00000125931	CITED1
ENSG00000182307	C8ORF33	ENSG00000166165	CKB
ENSG00000165689	ENTR1	ENSG00000105270	CLIP3
ENSG00000143382	ADAMTSL4	ENSG00000141367	CLTC
ENSG00000109220	CHIC2	ENSG00000120885	CLU
ENSG00000107882	SUFU	ENSG00000153815	CMIP
ENSG00000142182	DNMT3L	ENSG00000133313	CNDP2
ENSG00000114416	FXR1	ENSG00000149970	CNKSR2
ENSG00000011295	TTC19	ENSG00000121058	COIL
ENSG00000169564	PCBP1	ENSG00000173163	COMMD1
ENSG00000159377	PSMB4	ENSG00000145781	COMMD10
ENSG00000146755	TRIM50	ENSG00000114744	COMMD2
ENSG00000221864	KRTAP12-2	ENSG00000148444	COMMD3
ENSG00000196843	ARID5A	ENSG00000140365	COMMD4
ENSG00000094796	KRT31	ENSG00000170619	COMMD5
ENSG00000126890	CTAG2	ENSG00000188243	COMMD6
ENSG00000187766	KRTAP10-8	ENSG00000149600	COMMD7
ENSG00000196388	INCA1	ENSG00000169019	COMMD8
ENSG00000106541	AGR2	ENSG00000110442	COMMD9
ENSG00000163295	ALPI	ENSG00000129083	COPB1
ENSG00000212933	KRTAP12-4	ENSG00000184432	COPB2
ENSG00000086504	MRPL28	ENSG00000121022	COPS5
ENSG00000107816	LZTS2	ENSG00000168090	COPS6
ENSG00000011007	ELOA	ENSG00000168993	CPLX1
ENSG00000145358	DDIT4L	ENSG00000100884	CPNE6
ENSG00000170264	FAM161A	ENSG00000165934	CPSF2
ENSG00000155754	C2CD6	ENSG00000203710	CR1
ENSG00000244057	LCE3C	ENSG00000169509	CRCT1
ENSG00000241595	KRTAP9-4	ENSG00000118260	CREB1
ENSG00000134207	SYT6	ENSG00000005339	CREBBP
ENSG00000187173	LCE2A	ENSG00000095794	CREM
ENSG00000187223	LCE2D	ENSG00000167193	CRK
ENSG00000205864	KRTAP5-6	ENSG00000072832	CRMP1
ENSG00000187838	PLSCR3	ENSG00000132693	CRP
ENSG00000048540	LMO3	ENSG00000109943	CRTAM
ENSG00000138315	OIT3	ENSG00000124207	CSE1L
ENSG00000099139	PCSK5	ENSG00000182578	CSF1R
ENSG00000111196	MAGOHB	ENSG00000164400	CSF2
ENSG00000001036	FUCA2	ENSG00000121904	CSMD2
ENSG00000212721	KRTAP4-11	ENSG00000113712	CSNK1A1
ENSG00000090539	CHRD	ENSG00000121552	CSTA
ENSG00000125503	PPP1R12C	ENSG00000044115	CTNNA1
ENSG00000143450	OAZ3	ENSG00000168036	CTNNB1
ENSG00000185009	AP3M1	ENSG00000198561	CTNND1
ENSG00000187164	SHTN1	ENSG00000169862	CTNND2
ENSG00000171793	CTPS1	ENSG00000064601	CTSA
ENSG00000187626	ZKSCAN4	ENSG00000108094	CUL2
ENSG00000185436	IFNLR1	ENSG00000036257	CUL3
ENSG00000061455	PRDM6	ENSG00000139842	CUL4A
ENSG00000077942	FBLN1	ENSG00000158290	CUL4B
ENSG00000136999	CCN3	ENSG00000166266	CUL5
ENSG00000172349	IL16	ENSG00000169245	CXCL10
ENSG00000169583	CLIC3	ENSG00000169248	CXCL11
ENSG00000197329	PELI1	ENSG00000121966	CXCR4
ENSG00000196155	PLEKHG4	ENSG00000144476	CXCR7
ENSG00000152234	ATP5F1A	ENSG00000083799	CYLD
ENSG00000136485	DCAF7	ENSG00000019186	CYP24A1
ENSG00000109501	WFS1	ENST00000510740	DAK
ENSG00000054523	KIF1B	ENSG00000137992	DBT
ENSG00000187601	MAGEH1	ENSG00000197410	DCHS2
ENSG00000160999	SH2B2	ENSG00000118655	DCLRE1B
ENSG00000198033	TUBA3C	ENSG00000152457	DCLRE1C
ENSG00000090659	CD209	ENSG00000179958	DCTPP1
ENSG00000147162	OGT	ENSG00000043093	DCUN1D1
ENSG00000203811	H3C14	ENSG00000153904	DDAH1
ENSG00000138757	G3BP2	ENSG00000167986	DDB1
ENSG00000181092	ADIPOQ	ENSG00000244038	DDOST
ENSG00000139370	SLC15A4	ENSG00000198171	DDRGK1
ENSG00000173821	RNF213	ENSG00000079785	DDX1
ENSG00000176410	DNAJC30	ENSG00000165732	DDX21
ENSG00000221880	KRTAP1-3	ENSG00000145833	DDX46
ENSG00000142186	SCYL1	ENSG00000108654	DDX5
ENSG00000111596	CNOT2	ENSG00000107201	DDX58
ENSG00000198363	ASPH	ENSG00000124795	DEK
ENSG00000181449	SOX2	ENSG00000065357	DGKA
ENSG00000164068	RNF123	ENSG00000077044	DGKD
ENSG00000203782	LORICRIN	ENSG00000109606	DHX15
ENSG00000197747	S100A10	ENSG00000130826	DKC1
ENSG00000167779	IGFBP6	ENSG00000132535	DLG4
ENSG00000127152	BCL11B	ENSG00000185800	DMWD
ENSG00000126970	ZC4H2	ENSG00000086061	DNAJA1
ENSG00000145287	PLAC8	ENSG00000103423	DNAJA3
ENSG00000170881	RNF139	ENSG00000011332	DPF1
ENSG00000132481	TRIM47	ENSG00000133884	DPF2
ENSG00000128534	LSM8	ENSG00000205683	DPF3
ENSG00000131653	TRAF7	ENSG00000096696	DSP
ENSG00000269897	COMMD3-BMI1	ENSG00000151914	DST
ENSG00000151694	ADAM17	ENSG00000125868	DSTN
ENSG00000142541	RPL13A	ENSG00000140279	DUOX2
ENSG00000204256	BRD2	ENSG00000128951	DUT
ENSG00000100348	TXN2	ENSG00000107404	DVL1
ENSG00000069956	MAPK6	ENSG00000161202	DVL3
ENSG00000129968	ABHD17A	ENSG00000101412	E2F1
ENSG00000131941	RHPN2	ENSG00000101210	EEF1A2
ENSG00000234745	HLA-B	ENSG00000167658	EEF2
ENSG00000163746	PLSCR2	ENSG00000115380	EFEMP1
ENSG00000132466	ANKRD17	ENSG00000146648	EGFR
ENSG00000169551	CT55	ENSG00000120738	EGR1
ENSG00000174851	YIF1A	ENSG00000179388	EGR3
ENSG00000154723	ATP5PF	ENSG00000107581	EIF3A
ENSG00000140945	CDH13	ENSG00000175390	EIF3F
ENSG00000184056	VPS33B	ENSG00000141543	EIF4A3
ENSG00000155438	NIFK	ENSG00000066044	ELAVL1
ENSG00000118900	UBN1	ENSG00000120690	ELF1
ENSG00000166783	MARF1	ENSG00000163435	ELF3
ENSG00000149115	TNKS1BP1	ENSG00000104412	EMC2
ENSG00000127903	ZNF835	ENSG00000100393	EP300
ENSG00000089486	CDIP1	ENSG00000116016	EPAS1
ENSG00000178307	TMEM11	ENSG00000082397	EPB41L3
ENSG00000204178	MACO1	ENSG00000141736	ERBB2
ENSG00000212899	KRTAP3-3	ENSG00000112851	ERBB2IP
ENSG00000105576	TNPO2	ENSG00000225830	ERCC6
ENSG00000106400	ZNHIT1	ENSG00000100632	ERH
ENSG00000169016	E2F6	ENSG00000091831	ESR1
ENSG00000143590	EFNA3	ENSG00000105755	ETHE1
ENSG00000151702	FLI1	ENSG00000134954	ETS1
ENSG00000157216	SSBP3	ENSG00000157557	ETS2
ENSG00000275793	RIMBP3	ENSG00000126860	EVI2A
ENSG00000155087	ODF1	ENSG00000106462	EZH2
ENSG00000142961	MOB3C	ENSG00000092820	EZR
ENSG00000164221	CCDC112	ENSG00000187741	FANCA
ENSG00000212724	KRTAP2-3	ENSG00000144554	FANCD2
ENSG00000213417	KRTAP2-4	ENSG00000140525	FANCI
ENSG00000163110	PDLIM5	ENSG00000116663	FBXO6
ENSG00000182591	KRTAP11-1	ENSG00000072803	FBXW11
ENSG00000168412	MTNR1A	ENSG00000022267	FHL1
ENSG00000134640	MTNR1B	ENSG00000214253	FIS1
ENSG00000100644	HIF1A	ENSG00000143631	FLG
ENSG00000110395	CBL	ENSG00000196924	FLNA
ENSG00000104365	IKBKB	ENSG00000115414	FN1
ENSG00000100393	EP300	ENSG00000170345	FOS
ENSG00000160691	SHC1	ENSG00000175592	FOSL1
ENSG00000138376	BARD1	ENSG00000075426	FOSL2
ENSG00000177885	GRB2	ENSG00000141568	FOXK2
ENSG00000100906	NFKBIA	ENSG00000170802	FOXN2
ENSG00000139687	RB1	ENSG00000049768	FOXP3
ENSG00000146648	EGFR	ENSG00000140718	FTO
ENSG00000213341	CHUK	ENSG00000089280	FUS
ENSG00000124762	CDKN1A	ENSG00000010810	FYN
ENSG00000141510	TP53	ENSG00000145907	G3BP1
ENSG00000105173	CCNE1	ENSG00000116717	GADD45A
ENSG00000168036	CTNNB1	ENSG00000143641	GALNT2
ENSG00000039068	CDH1	ENSG00000111640	GAPDH
ENSG00000161011	SQSTM1	ENSG00000102145	GATA1
ENSG00000150991	UBC	ENSG00000107485	GATA3
ENSG00000137275	RIPK1	ENSG00000107862	GBF1
ENSG00000169375	SIN3A	ENSG00000089154	GCN1L1
ENSG00000269335	IKBKG	ENSG00000164404	GDF9
ENSG00000067182	TNFRSF1A	ENSG00000092208	GEMIN2
ENSG00000141736	ERBB2	ENSG00000259384	GH1
ENSG00000055208	TAB2	ENSG00000112964	GHR
ENSG00000162521	RBBP4	ENSG00000137960	GIPC2
ENSG00000110330	BIRC2	ENSG00000139436	GIT2
ENSG00000084676	NCOA1	ENSG00000135821	GLUL
ENSG00000101773	RBBP8	ENSG00000112312	GMNN
ENSG00000175104	TRAF6	ENSG00000141404	GNAL
ENSG00000186350	RXRA	ENSG00000115290	GRB14
ENSG00000005339	CREBBP	ENSG00000177885	GRB2
ENSG00000135341	MAP3K7	ENSG00000082701	GSK3B
ENSG00000102871	TRADD	ENSG00000168765	GSTM4
ENSG00000168214	RBPJ	ENSG00000110768	GTF2H1
ENSG00000142192	APP	ENSG00000077235	GTF3C1
ENSG00000148737	TCF7L2	ENSG00000188486	H2AFX
ENSG00000173039	RELA	ENSG00000163041	H3F3A
ENSG00000012048	BRCA1	ENSG00000143575	HAX1
ENSG00000080824	HSP90AA1	ENSG00000116478	HDAC1
ENSG00000092098	RNF31	ENSG00000196591	HDAC2
ENSG00000122512	PMS2	ENSG00000171720	HDAC3
ENSG00000118260	CREB1	ENSG00000068024	HDAC4
ENSG00000089902	RCOR1	ENSG00000108840	HDAC5
ENSG00000129691	ASH2L	ENSG00000094631	HDAC6
ENSG00000010810	FYN	ENSG00000048052	HDAC9
ENSG00000164109	MAD2L1	ENSG00000068097	HEATR6
ENSG00000101017	CD40	ENSG00000213614	HEXA
ENSG00000113522	RAD50	ENSG00000185359	HGS
ENSG00000131323	TRAF3	ENSG00000100644	HIF1A
ENSG00000109332	UBE2D3	ENSG00000275714	HIST1H3A
ENSG00000132604	TERF2	ENSG00000274618	HIST1H4F
ENSG00000181222	POLR2A	ENSG00000184678	HIST2H2BE
ENSG00000108106	UBE2S	ENSG00000203811	HIST2H3C
ENSG00000127191	TRAF2	ENSG00000204525	HLA-C
ENSG00000167193	CRK	ENSG00000137309	HMGA1
ENSG00000127616	SMARCA4	ENSG00000149948	HMGA2
ENSG00000003402	CFLAR	ENSG00000189403	HMGB1
ENSG00000132646	PCNA	ENSG00000164104	HMGB2
ENSG00000101966	XIAP	ENSG00000101076	HNF4A
ENSG00000196591	HDAC2	ENSG00000135486	HNRNPA1
ENSG00000183735	TBK1	ENSG00000092199	HNRNPC
ENSG00000171720	HDAC3	ENSG00000169813	HNRNPF
ENSG00000015285	WAS	ENSG00000099783	HNRNPM
ENSG00000168610	STAT3	ENSG00000125944	HNRNPR
ENSG00000111642	CHD4	ENSG00000153187	HNRNPU
ENSG00000168090	COPS6	ENSG00000185122	HSF1
ENSG00000145675	PIK3R1	ENSG00000102878	HSF4
ENSG00000140525	FANCI	ENSG00000080824	HSP90AA1
ENSG00000253729	PRKDC	ENSG00000096384	HSP90AB1
ENSG00000077721	UBE2A	ENSG00000166598	HSP90B1
ENSG00000132170	PPARG	ENSG00000204389	HSPA1A
ENSG00000129465	RIPK3	ENSG00000204388	HSPA1B
ENSG00000123240	OPTN	ENSG00000204390	HSPA1L
ENSG00000188612	SUMO2	ENSG00000170606	HSPA4
ENSG00000140992	PDPK1	ENSG00000044574	HSPA5
ENSG00000056558	TRAF1	ENSG00000173110	HSPA6
ENSG00000173473	SMARCC1	ENSG00000109971	HSPA8
ENSG00000166949	SMAD3	ENSG00000113013	HSPA9
ENSG00000169083	AR	ENSG00000106211	HSPB1
ENSG00000166167	BTRC	ENSG00000090339	ICAM1
ENSG00000067955	CBFB	ENSG00000163565	IFI16
ENSG00000145604	SKP2	ENSG00000185745	IFIT1
ENSG00000078747	ITCH	ENSG00000185885	IFITM1
ENSG00000067369	TP53BP1	ENSG00000142089	IFITM3
ENSG00000108854	SMURF2	ENSG00000171855	IFNB1
ENSG00000165280	VCP	ENSG00000027697	IFNGR1
ENSG00000113368	LMNB1	ENSG00000140443	IGF1R
ENSG00000143799	PARP1	ENSG00000117154	IGSF21
ENSG00000172936	MYD88	ENSG00000104365	IKBKB
ENSG00000104320	NBN	ENSG00000263528	IKBKE
ENSG00000147140	NONO	ENSG00000269335	IKBKG
ENSG00000140464	PML	ENSG00000185811	IKZF1
ENSG00000185591	SP1	ENSG00000161405	IKZF3
ENSG00000115415	STAT1	ENSG00000168811	IL12A
ENSG00000035928	RFC1	ENSG00000113302	IL12B
ENSG00000131508	UBE2D2	ENSG00000096996	IL12RB1
ENSG00000124151	NCOA3	ENSG00000169194	IL13
ENSG00000116701	NCF2	ENSG00000131724	IL13RA1
ENSG00000105974	CAV1	ENSG00000123496	IL13RA2
ENSG00000171223	JUNB	ENSG00000112115	IL17A
ENSG00000116062	MSH6	ENSG00000177663	IL17RA
ENSG00000139613	SMARCC2	ENSG00000125538	IL1B
ENSG00000135018	UBQLN1	ENSG00000109471	IL2
ENSG00000080839	RBL1	ENSG00000138684	IL21
ENSG00000073584	SMARCE1	ENSG00000103522	IL21R
ENSG00000141480	ARRB2	ENSG00000110944	IL23A
ENSG00000108424	KPNB1	ENSG00000162594	IL23R
ENSG00000075624	ACTB	ENSG00000197272	IL27
ENSG00000128513	POT1	ENSG00000197110	IL28B
ENSG00000124688	MAD2L1BP	ENSG00000182393	IL29
ENSG00000072401	UBE2D1	ENSG00000134460	IL2RA
ENSG00000068024	HDAC4	ENSG00000100385	IL2RB
ENSG00000166710	B2M	ENSG00000147168	IL2RG
ENSG00000204525	HLA-C	ENSG00000164399	IL3
ENSG00000099956	SMARCB1	ENSG00000157368	IL34
ENSG00000111424	VDR	ENSG00000136695	IL36RN
ENSG00000023445	BIRC3	ENSG00000113520	IL4
ENSG00000118503	TNFAIP3	ENSG00000077238	IL4R
ENSG00000094631	HDAC6	ENSG00000136244	IL6
ENSG00000112511	PHF1	ENSG00000168685	IL7R
ENSG00000041357	PSMA4	ENSG00000169429	IL8
ENSG00000170581	STAT2	ENSG00000143621	ILF2
ENSG00000088888	MAVS	ENSG00000129351	ILF3
ENSG00000196498	NCOR2	ENSG00000166333	ILK
ENSG00000145901	TNIP1	ENSG00000132305	IMMT
ENSG00000101945	SUV39H1	ENSG00000153487	ING1
ENSG00000164924	YWHAZ	ENSG00000143624	INTS3
ENSG00000076242	MLH1	ENSG00000205339	IPO7
ENSG00000184557	SOCS3	ENSG00000133704	IPO8
ENSG00000172531	PPP1CA	ENSG00000173226	IQCB1
ENSG00000125826	RBCK1	ENSG00000125347	IRF1
ENSG00000137693	YAP1	ENSG00000168310	IRF2
ENSG00000100030	MAPK1	ENSG00000137265	IRF4
ENSG00000102882	MAPK3	ENSG00000185507	IRF7
ENSG00000163932	PRKCD	ENSG00000140968	IRF8
ENSG00000183765	CHEK2	ENSG00000213928	IRF9
ENSG00000113658	SMAD5	ENSG00000133124	IRS4
ENSG00000198561	CTNND1	ENSG00000172183	ISG20
ENSG00000182866	LCK	ENSG00000078747	ITCH
ENSG00000083799	CYLD	ENSG00000115232	ITGA4
ENSG00000066117	SMARCD1	ENSG00000142856	ITGB3BP
ENSG00000080503	SMARCA2	ENSG00000163207	IVL
ENSG00000158092	NCK1	ENSG00000152969	JAKMIP1
ENSG00000196419	XRCC6	ENSG00000177606	JUN
ENSG00000136603	SKIL	ENSG00000171223	JUNB
ENSG00000170365	SMAD1	ENSG00000130522	JUND
ENSG00000151929	BAG3	ENSG00000173801	JUP
ENSG00000168066	SF1	ENSG00000108773	KAT2A
ENSG00000196363	WDR5	ENSG00000172977	KAT5
ENSG00000154001	PPP2R5E	ENSG00000189337	KAZN
ENSG00000082512	TRAF5	ENSG00000178695	KCTD12
ENSG00000104312	RIPK2	ENSG00000147050	KDM6A
ENSG00000124181	PLCG1	ENSG00000121774	KHDRBS1
ENSG00000173801	JUP	ENSG00000088247	KHSRP
ENSG00000184009	ACTG1	ENSG00000166803	KIAA0101
ENSG00000124788	ATXN1	ENSG00000135709	KIAA0513
ENSG00000082701	GSK3B	ENSG00000138688	KIAA1109
ENSG00000162298	SYVN1	ENSG00000158941	KIAA1967
ENSG00000171608	PIK3CD	ENSG00000125498	KIR2DL1
ENSG00000179526	SHARPIN	ENSG00000243772	KIR2DL3
ENSG00000263528	IKBKE	ENSG00000189013	KIR2DL4
ENSG00000142867	BCL10	ENSG00000167633	KIR3DL1
ENSG00000077150	NFKB2	ENSG00000242019	KIR3DL3
ENSG00000168884	TNIP2	ENSG00000105610	KLF1
ENSG00000168394	TAP1	ENSG00000136826	KLF4
ENSG00000125691	RPL23	ENSG00000102554	KLF5
ENSG00000184432	COPB2	ENSG00000114030	KPNA1
ENSG00000163781	TOPBP1	ENSG00000182481	KPNA2
ENSG00000144554	FANCD2	ENSG00000102753	KPNA3
ENSG00000076003	MCM6	ENSG00000186432	KPNA4
ENSG00000123091	RNF11	ENSG00000108424	KPNB1
ENSG00000071539	TRIP13	ENSG00000133703	KRAS
ENSG00000167552	TUBA1A	ENSG00000167768	KRT1
ENSG00000170312	CDK1	ENSG00000111057	KRT18
ENSG00000092199	HNRNPC	ENSG00000170421	KRT8
ENSG00000097007	ABL1	ENSG00000213416	KRTAP4-12
ENSG00000101843	PSMD10	ENSG00000196976	LAGE3
ENSG00000112062	MAPK14	ENSG00000182866	LCK
ENSG00000197579	TOPORS	ENSG00000148346	LCN2
ENSG00000166851	PLK1	ENSG00000134333	LDHA
ENSG00000108671	PSMD11	ENSG00000111716	LDHB
ENSG00000102010	BMX	ENSG00000104972	LILRB1
ENSG00000147065	MSN	ENSG00000131042	LILRB2
ENSG00000142453	CARM1	ENSG00000148943	LIN7C
ENSG00000049249	TNFRSF9	ENSG00000113368	LMNB1
ENSG00000113580	NR3C1	ENSG00000203782	LOR
ENSG00000101412	E2F1	ENSG00000165501	LRR1
ENSG00000273841	TAF9	ENSG00000033122	LRRC7
ENSG00000134086	VHL	ENSG00000188906	LRRK2
ENSG00000103479	RBL2	ENSG00000226979	LTA
ENSG00000113520	IL4	ENSG00000108848	LUC7L3
ENSG00000107968	MAP3K8	ENSG00000154589	LY96
ENSG00000136450	SRSF1	ENSG00000104903	LYL1
ENSG00000112658	SRF	ENSG00000090382	LYZ
ENSG00000049618	ARID1B	ENSG00000164109	MAD2L1
ENSG00000162772	ATF3	ENSG00000124688	MAD2L1BP
ENSG00000133243	BTBD2	ENSG00000176774	MAGEB18
ENSG00000105404	RABAC1	ENSG00000162385	MAGOH
ENSG00000113013	HSPA9	ENSG00000161021	MAML1
ENSG00000078967	UBE2D4	ENSG00000198909	MAP3K3
ENSG00000079462	PAFAH1B3	ENSG00000135341	MAP3K7
ENSG00000112559	MDFI	ENSG00000107968	MAP3K8
ENSG00000092820	EZR	ENSG00000100030	MAPK1
ENSG00000115085	ZAP70	ENSG00000109339	MAPK10
ENSG00000081059	TCF7	ENSG00000112062	MAPK14
ENSG00000156709	AIFM1	ENSG00000102882	MAPK3
ENSG00000160014	CALM3	ENSG00000119487	MAPKAP1
ENSG00000095002	MSH2	ENSG00000007047	MARK4
ENSG00000110768	GTF2H1	ENSG00000015479	MATR3
ENSG00000124226	RNF114	ENSG00000088888	MAVS
ENSG00000175387	SMAD2	ENSG00000071655	MBD3
ENSG00000166888	STAT6	ENSG00000140943	MBTPS1
ENSG00000100784	RPS6KA5	ENSG00000171444	MCC
ENSG00000172216	CEBPB	ENSG00000076003	MCM6
ENSG00000100462	PRMT5	ENSG00000147316	MCPH1
ENSG00000091106	NLRC4	ENSG00000137337	MDC1
ENSG00000153046	CDYL	ENSG00000112559	MDFI
ENSG00000245848	CEBPA	ENSG00000135679	MDM2
ENSG00000020633	RUNX3	ENSG00000042429	MED17
ENSG00000108840	HDAC5	ENSG00000108590	MED31
ENSG00000125730	C3	ENSG00000133997	MED6
ENSG00000182578	CSF1R	ENSG00000133895	MEN1
ENSG00000205542	TMSB4X	ENSG00000146834	MEPCE
ENSG00000168283	BMI1	ENSG00000181038	METTL23
ENSG00000196586	MYO6	ENSG00000198408	MGEA5
ENSG00000044574	HSPA5	ENSG00000101752	MIB1
ENSG00000106052	TAX1BP1	ENSG00000125863	MKKS
ENSG00000185359	HGS	ENSG00000196588	MKL1
ENSG00000086475	SEPHS1	ENSG00000076242	MLH1
ENSG00000111057	KRT18	ENSG00000168404	MLKL
ENSG00000171444	MCC	ENSG00000196611	MMP1
ENSG00000106546	AHR	ENSG00000087245	MMP2
ENSG00000141367	CLTC	ENSG00000100985	MMP9
ENSG00000127445	PIN1	ENSG00000155229	MMS19
ENSG00000137075	RNF38	ENSG00000061987	MON2
ENSG00000070808	CAMK2A	ENSG00000103152	MPG
ENSG00000153187	HNRNPU	ENSG00000135698	MPHOSPH6
ENSG00000159216	RUNX1	ENSG00000005381	MPO
ENSG00000161202	DVL3	ENSG00000105926	MPP6
ENSG00000185811	IKZF1	ENSG00000020922	MRE11A
ENSG00000143156	NME7	ENSG00000242485	MRPL20
ENSG00000133026	MYH10	ENSG00000095002	MSH2
ENSG00000162992	NEUROD1	ENSG00000116062	MSH6
ENSG00000109471	IL2	ENSG00000052802	MSMO1
ENSG00000084093	REST	ENSG00000147065	MSN
ENSG00000111275	ALDH2	ENSG00000105887	MTPN
ENSG00000084774	CAD	ENSG00000167508	MVD
ENSG00000163939	PBRM1	ENSG00000118513	MYB
ENSG00000133895	MEN1	ENSG00000136997	MYC
ENSG00000205403	CFI	ENSG00000172936	MYD88
ENSG00000132535	DLG4	ENSG00000104177	MYEF2
ENSG00000196584	XRCC2	ENSG00000133026	MYH10
ENSG00000136826	KLF4	ENSG00000100345	MYH9
ENSG00000226979	LTA	ENSG00000101608	MYL12A
ENSG00000072609	CHFR	ENSG00000092841	MYL6
ENSG00000102554	KLF5	ENSG00000101306	MYLK2
ENSG00000104343	UBE2W	ENSG00000196586	MYO6
ENSG00000120438	TCP1	ENSG00000141052	MYOCD
ENSG00000121022	COPS5	ENSG00000129152	MYOD1
ENSG00000171206	TRIM8	ENSG00000122180	MYOG
ENSG00000140968	IRF8	ENSG00000196531	NACA
ENSG00000066044	ELAVL1	ENSG00000167011	NAT16
ENSG00000101126	ADNP	ENSG00000104320	NBN
ENSG00000147889	CDKN2A	ENSG00000116701	NCF2
ENSG00000124207	CSE1L	ENSG00000158092	NCK1
ENSG00000196924	FLNA	ENSG00000084676	NCOA1
ENSG00000100345	MYH9	ENSG00000124151	NCOA3
ENSG00000163206	SMCP	ENSG00000198646	NCOA6
ENSG00000213416	KRTAP4-12	ENSG00000141027	NCOR1
ENSG00000173991	TCAP	ENSG00000196498	NCOR2
ENSG00000213928	IRF9	ENSG00000162736	NCSTN
ENSG00000118046	STK11	ENSG00000104419	NDRG1
ENSG00000147316	MCPH1	ENSG00000186010	NDUFA13
ENSG00000137486	ARRB1	ENSG00000099795	NDUFB7
ENSG00000077238	IL4R	ENSG00000162992	NEUROD1
ENSG00000136518	ACTL6A	ENSG00000178403	NEUROG2
ENSG00000126561	STAT5A	ENSG00000196712	NF1
ENSG00000166164	BRD7	ENSG00000131196	NFATC1
ENSG00000095585	BLNK	ENSG00000101096	NFATC2
ENSG00000145833	DDX46	ENSG00000072736	NFATC3
ENSG00000156587	UBE2L6	ENSG00000116044	NFE2L2
ENSG00000141568	FOXK2	ENSG00000109320	NFKB1
ENSG00000196781	TLE1	ENSG00000077150	NFKB2
ENSG00000175592	FOSL1	ENSG00000100906	NFKBIA
ENSG00000172530	BANP	ENSG00000104825	NFKBIB
ENSG00000196700	ZNF512B	ENSG00000146232	NFKBIE
ENSG00000213588	ZBTB9	ENSG00000144802	NFKBIZ
ENSG00000169509	CRCT1	ENSG00000186416	NKRF
ENSG00000205339	IPO7	ENSG00000091106	NLRC4
ENSG00000225830	ERCC6	ENSG00000091592	NLRP1
ENSG00000086065	CHMP5	ENSG00000162711	NLRP3
ENSG00000131408	NR1H2	ENSG00000143156	NME7
ENSG00000148346	LCN2	ENSG00000167207	NOD2
ENSG00000102145	GATA1	ENSG00000147140	NONO
ENSG00000112964	GHR	ENSG00000182117	NOP10
ENSG00000077044	DGKD	ENSG00000101361	NOP56
ENSG00000086061	DNAJA1	ENSG00000148400	NOTCH1
ENSG00000048649	RSF1	ENSG00000141279	NPEPPS
ENSG00000172270	BSG	ENSG00000181163	NPM1
ENSG00000116044	NFE2L2	ENSG00000131408	NR1H2
ENSG00000107949	BCCIP	ENSG00000120798	NR2C1
ENSG00000176170	SPHK1	ENSG00000113580	NR3C1
ENSG00000125347	IRF1	ENSG00000123358	NR4A1
ENSG00000123143	PKN1	ENSG00000153234	NR4A2
ENSG00000179583	CIITA	ENSG00000134986	NREP
ENSG00000170142	UBE2E1	ENSG00000198400	NTRK1
ENSG00000182247	UBE2E2	ENSG00000074590	NUAK1
ENSG00000103423	DNAJA3	ENSG00000095906	NUBP2
ENSG00000175931	UBE2O	ENSG00000069275	NUCKS1
ENSG00000108561	C1QBP	ENSG00000170584	NUDCD2
ENSG00000108590	MED31	ENSG00000111335	OAS2
ENSG00000072832	CRMP1	ENSG00000102837	OLFM4
ENSG00000070831	CDC42	ENSG00000169856	ONECUT1
ENSG00000110696	C11ORF58	ENSG00000123240	OPTN
ENSG00000136695	IL36RN	ENSG00000135506	OS9
ENSG00000188313	PLSCR1	ENSG00000100836	PABPN1
ENSG00000108395	TRIM37	ENSG00000142623	PADI1
ENSG00000133124	IRS4	ENSG00000117115	PADI2
ENSG00000105568	PPP2R1A	ENSG00000122133	PAEP
ENSG00000063244	U2AF2	ENSG00000079462	PAFAH1B3
ENSG00000121058	COIL	ENSG00000101349	PAK7
ENSG00000078328	RBFOX1	ENSG00000135473	PAN2
ENSG00000174744	BRMS1	ENSG00000138801	PAPSS1
ENSG00000143632	ACTA1	ENSG00000143799	PARP1
ENSG00000153487	ING1	ENSG00000111224	PARP11
ENSG00000174483	BBS1	ENSG00000007372	PAX6
ENSG00000173163	COMMD1	ENSG00000009709	PAX7
ENSG00000042429	MED17	ENSG00000157212	PAXIP1
ENSG00000197050	ZNF420	ENSG00000163939	PBRM1
ENSG00000143575	HAX1	ENSG00000185630	PBX1
ENSG00000144802	NFKBIZ	ENSG00000204304	PBX2
ENSG00000101752	MIB1	ENSG00000166228	PCBD1
ENSG00000116560	SFPQ	ENSG00000204967	PCDHA4
ENSG00000118898	PPL	ENSG00000124253	PCK1
ENSG00000151729	SLC25A4	ENSG00000132646	PCNA
ENSG00000170542	SERPINB9	ENSG00000148843	PDCD11
ENSG00000142856	ITGB3BP	ENSG00000073417	PDE8A
ENSG00000135249	RINT1	ENSG00000113721	PDGFRB
ENSG00000122515	ZMIZ2	ENSG00000163114	PDHA2
ENSG00000104177	MYEF2	ENSG00000196923	PDLIM7
ENSG00000109814	UGDH	ENSG00000140992	PDPK1
ENSG00000137960	GIPC2	ENSG00000141456	PELP1
ENSG00000164104	HMGB2	ENSG00000124299	PEPD
ENSG00000167397	VKORC1	ENSG00000101132	PFDN4
ENSG00000166848	TERF2IP	ENSG00000204220	PFDN6
ENSG00000167768	KRT1	ENSG00000067057	PFKP
ENSG00000177954	RPS27	ENSG00000167085	PHB
ENSG00000175390	EIF3F	ENSG00000215021	PHB2
ENSG00000092621	PHGDH	ENSG00000112511	PHF1
ENSG00000147573	TRIM55	ENSG00000130024	PHF10
ENSG00000077549	CAPZB	ENSG00000092621	PHGDH
ENSG00000153563	CD8A	ENSG00000171608	PIK3CD
ENSG00000105755	ETHE1	ENSG00000145675	PIK3R1
ENSG00000096696	DSP	ENSG00000127445	PIN1
ENSG00000141527	CARD14	ENSG00000174238	PITPNA
ENSG00000123358	NR4A1	ENSG00000123143	PKN1
ENSG00000149923	PPP4C	ENSG00000124181	PLCG1
ENSG00000150628	SPATA4	ENSG00000105223	PLD3
ENSG00000068903	SIRT2	ENSG00000225190	PLEKHM1
ENSG00000110876	SELPLG	ENSG00000166851	PLK1
ENSG00000170558	CDH2	ENSG00000102024	PLS3
ENSG00000172809	RPL38	ENSG00000188313	PLSCR1
ENSG00000075415	SLC25A3	ENSG00000140464	PML
ENSG00000117713	ARID1A	ENSG00000064933	PMS1
ENSG00000101306	MYLK2	ENSG00000122512	PMS2
ENSG00000163877	SNIP1	ENSG00000181222	POLR2A
ENSG00000092208	GEMIN2	ENSG00000100142	POLR2F
ENSG00000116830	TTF2	ENSG00000128513	POT1
ENSG00000135698	MPHOSPH6	ENSG00000196834	POTEI
ENSG00000138772	ANXA3	ENSG00000143190	POU2F1
ENSG00000122133	PAEP	ENSG00000028277	POU2F2
ENSG00000130024	PHF10	ENSG00000184271	POU6F1
ENSG00000102977	ACD	ENSG00000112033	PPARD
ENSG00000154027	AK5	ENSG00000132170	PPARG
ENSG00000125863	MKKS	ENSG00000100023	PPIL2
ENSG00000090372	STRN4	ENSG00000168781	PPIP5K1
ENSG00000121552	CSTA	ENSG00000118898	PPL
ENSG00000196914	ARHGEF12	ENSG00000214517	PPME1
ENSG00000052802	MSMO1	ENSG00000172531	PPP1CA
ENSG00000121904	CSMD2	ENSG00000105568	PPP2R1A
ENSG00000159251	ACTC1	ENSG00000156475	PPP2R2B
ENSG00000170153	RNF150	ENSG00000119383	PPP2R4
ENSG00000177414	UBE2U	ENSG00000154001	PPP2R5E
ENSG00000163435	ELF3	ENSG00000149923	PPP4C
ENSG00000186591	UBE2H	ENSG00000181929	PRKAG1
ENSG00000151116	UEVLD	ENSG00000163932	PRKCD
ENSG00000163462	TRIM46	ENSG00000253729	PRKDC
ENSG00000140367	UBE2Q2	ENSG00000126457	PRMT1
ENSG00000058262	SEC61A1	ENSG00000100462	PRMT5
ENSG00000105193	RPS16	ENSG00000174231	PRPF8
ENSG00000157212	PAXIP1	ENSG00000135378	PRRG4
ENSG00000145687	SSBP2	ENSG00000041357	PSMA4
ENSG00000172955	ADH6	ENSG00000143106	PSMA5
ENSG00000115290	GRB14	ENSG00000136930	PSMB7
ENSG00000139436	GIT2	ENSG00000101843	PSMD10
ENSG00000099795	NDUFB7	ENSG00000108671	PSMD11
ENSG00000115239	ASB3	ENSG00000134222	PSRC1
ENSG00000135378	PRRG4	ENSG00000073756	PTGS2
ENSG00000169220	RGS14	ENSG00000105894	PTN
ENSG00000138684	IL21	ENSG00000074696	PTPLAD1
ENSG00000140943	MBTPS1	ENSG00000134242	PTPN22
ENSG00000167797	CDK2AP2	ENSG00000179950	PUF60
ENSG00000127993	RBM48	ENSG00000141542	RAB40B
ENSG00000137285	TUBB2B	ENSG00000105404	RABAC1
ENSG00000179941	BBS10	ENSG00000136238	RAC1
ENSG00000087274	ADD1	ENSG00000128340	RAC2
ENSG00000101210	EEF1A2	ENSG00000070950	RAD18
ENSG00000163684	RPP14	ENSG00000164754	RAD21
ENSG00000231500	RPS18	ENSG00000113522	RAD50
ENSG00000196531	NACA	ENSG00000031823	RANBP3
ENSG00000176774	MAGEB18	ENSG00000131759	RARA
ENSG00000107404	DVL1	ENSG00000172819	RARG
ENSG00000134986	NREP	ENSG00000139687	RB1
ENSG00000105223	PLD3	ENSG00000162521	RBBP4
ENSG00000167772	ANGPTL4	ENSG00000101773	RBBP8
ENSG00000214517	PPME1	ENSG00000125826	RBCK1
ENSG00000100884	CPNE6	ENSG00000078328	RBFOX1
ENSG00000112877	CEP72	ENSG00000080839	RBL1
ENSG00000162594	IL23R	ENSG00000103479	RBL2
ENSG00000153815	CMIP	ENSG00000239306	RBM14
ENSG00000061987	MON2	ENSG00000131051	RBM39
ENSG00000172175	MALT1	ENSG00000127993	RBM48
ENSG00000129084	PSMA1	ENSG00000168214	RBPJ
ENSG00000197386	HTT	ENSG00000117906	RCN2
ENSG00000147010	SH3KBP1	ENSG00000089902	RCOR1
ENSG00000204628	RACK1	ENSG00000108469	RECQL5
ENSG00000065328	MCM10	ENSG00000162924	REL
ENSG00000198001	IRAK4	ENSG00000173039	RELA
ENSG00000134202	GSTM3	ENSG00000104856	RELB
ENSG00000101367	MAPRE1	ENSG00000084093	REST
ENSG00000084463	WBP11	ENSG00000035928	RFC1
ENSG00000160789	LMNA	ENSG00000064490	RFXANK
ENSG00000101266	CSNK2A1	ENSG00000169220	RGS14
ENSG00000277586	NEFL	ENSG00000080345	RIF1
ENSG00000147224	PRPS1	ENSG00000135249	RINT1
ENSG00000117984	CTSD	ENSG00000137275	RIPK1
ENSG00000196730	DAPK1	ENSG00000104312	RIPK2
ENSG00000070423	RNF126	ENSG00000129465	RIPK3
ENSG00000274618	H4C6	ENSG00000123091	RNF11
ENSG00000108256	NUFIP2	ENSG00000124226	RNF114
ENSG00000131747	TOP2A	ENSG00000151692	RNF144A
ENSG00000141551	CSNK1D	ENSG00000170153	RNF150
ENSG00000002822	MAD1L1	ENSG00000092098	RNF31
ENSG00000140416	TPM1	ENSG00000137075	RNF38
ENSG00000141577	CEP131	ENSG00000112130	RNF8
ENSG00000010017	RANBP9	ENSG00000205937	RNPS1
ENSG00000111877	MCM9	ENSG00000132383	RPA1
ENSG00000114316	USP4	ENSG00000125691	RPL23
ENSG00000102098	SCML2	ENSG00000172809	RPL38
ENSG00000080986	NDC80	ENSG00000163684	RPP14
ENSG00000264364	DYNLL2	ENSG00000164587	RPS14
ENSG00000137699	TRIM29	ENSG00000105193	RPS16
ENSG00000142698	C1ORF94	ENSG00000231500	RPS18
ENSG00000068028	RASSF1	ENSG00000177954	RPS27
ENSG00000137713	PPP2R1B	ENSG00000185088	RPS27L
ENSG00000198919	DZIP3	ENSG00000149273	RPS3
ENSG00000169252	ADRB2	ENSG00000100784	RPS6KA5
ENSG00000034713	GABARAPL2	ENSG00000142937	RPS8
ENSG00000143549	TPM3	ENSG00000168028	RPSA
ENSG00000270647	TAF15	ENSG00000048392	RRM2B
ENSG00000221867	MAGEA3	ENSG00000048649	RSF1
ENSG00000072062	PRKACA	ENSG00000159216	RUNX1
ENSG00000090905	TNRC6A	ENSG00000020633	RUNX3
ENSG00000104881	PPP1R13L	ENSG00000175792	RUVBL1
ENSG00000096093	EFHC1	ENSG00000183207	RUVBL2
ENSG00000147509	RGS20	ENSG00000186350	RXRA
ENSG00000254997	KRTAP5-9	ENSG00000143546	S100A8
ENSG00000212900	KRTAP3-2	ENSG00000163220	S100A9
ENSG00000134709	HOOK1	ENSG00000150459	SAP18
ENSG00000146592	CREB5	ENSG00000175467	SART1
ENSG00000167460	TPM4	ENSG00000058262	SEC61A1
ENSG00000140368	PSTPIP1	ENSG00000071537	SEL1L
ENSG00000087077	TRIP6	ENSG00000007908	SELE
ENSG00000171703	TCEA2	ENSG00000110876	SELPLG
ENSG00000072958	AP1M1	ENSG00000086475	SEPHS1
ENSG00000171346	KRT15	ENSG00000196136	SERPINA3
ENSG00000080802	CNOT4	ENSG00000057149	SERPINB3
ENSG00000204438	GPANK1	ENSG00000170542	SERPINB9
ENSG00000204889	KRT40	ENSG00000145391	SETD7
ENSG00000185966	LCE3E	ENSG00000143379	SETDB1
ENSG00000136158	SPRY2	ENSG00000168066	SF1
ENSG00000221837	KRTAP10-9	ENSG00000116560	SFPQ
ENSG00000243489	KRTAP10-11	ENSG00000179526	SHARPIN
ENSG00000197172	MAGEA6	ENSG00000160691	SHC1
ENSG00000186150	UBL4B	ENSG00000169375	SIN3A
ENSG00000189067	LITAF	ENSG00000127511	SIN3B
ENSG00000244537	KRTAP4-2	ENSG00000096717	SIRT1
ENSG00000102898	NUTF2	ENSG00000068903	SIRT2
ENSG00000185787	MORF4L1	ENSG00000142082	SIRT3
ENSG00000085224	ATRX	ENSG00000187531	SIRT7
ENSG00000129484	PARP2	ENSG00000136603	SKIL
ENSG00000094880	CDC23	ENSG00000145604	SKP2
ENSG00000101639	CEP192	ENSG00000155380	SLC16A1
ENSG00000066336	SPI1	ENSG00000168679	SLC16A4
ENSG00000100225	FBXO7	ENSG00000079215	SLC1A3
ENSG00000102974	CTCF	ENSG00000105281	SLC1A5
ENSG00000106588	PSMA2	ENSG00000100075	SLC25A1
ENSG00000148082	SHC3	ENSG00000108528	SLC25A11
ENSG00000106278	PTPRZ1	ENSG00000075415	SLC25A3
ENSG00000077463	SIRT6	ENSG00000151729	SLC25A4
ENSG00000135363	LMO2	ENSG00000005022	SLC25A5
ENSG00000162946	DISC1	ENSG00000181856	SLC2A4
ENSG00000172638	EFEMP2	ENSG00000109062	SLC9A3R1
ENSG00000156795	NTAQ1	ENSG00000170365	SMAD1
ENSG00000176896	TCEANC	ENSG00000175387	SMAD2
ENSG00000175203	DCTN2	ENSG00000166949	SMAD3
ENSG00000134323	MYCN	ENSG00000113658	SMAD5
ENSG00000146007	ZMAT2	ENSG00000102038	SMARCA1
ENSG00000114125	RNF7	ENSG00000080503	SMARCA2
ENSG00000103671	TRIP4	ENSG00000127616	SMARCA4
ENSG00000073712	FERMT2	ENSG00000153147	SMARCA5
ENSG00000167522	ANKRD11	ENSG00000163104	SMARCAD1
ENSG00000155890	TRIM42	ENSG00000099956	SMARCB1
ENSG00000163283	ALPP	ENSG00000173473	SMARCC1
ENSG00000091844	RGS17	ENSG00000139613	SMARCC2
ENSG00000187175	KRTAP12-1	ENSG00000066117	SMARCD1
ENSG00000239886	KRTAP9-2	ENSG00000108604	SMARCD2
ENSG00000150636	CCDC102B	ENSG00000082014	SMARCD3
ENSG00000187170	LCE4A	ENSG00000073584	SMARCE1
ENSG00000176714	CCDC121	ENSG00000163206	SMCP
ENSG00000142920	AZIN2	ENSG00000103056	SMPD3
ENSG00000039650	PNKP	ENSG00000198742	SMURF1
ENSG00000114698	PLSCR4	ENSG00000108854	SMURF2
ENSG00000136878	USP20	ENSG00000163877	SNIP1
ENSG00000131981	LGALS3	ENSG00000184557	SOCS3
ENSG00000184678	H2BC21	ENSG00000159140	SON
ENSG00000221852	KRTAP1-5	ENSG00000185591	SP1
ENSG00000174453	VWC2L	ENSG00000135899	SP110
ENSG00000123562	MORF4L2	ENSG00000172845	SP3
ENSG00000177138	FAM9B	ENSG00000008294	SPAG9
ENSG00000172155	LCE1D	ENSG00000158480	SPATA2
ENSG00000146457	WTAP	ENSG00000158792	SPATA2L
ENSG00000135837	CEP350	ENSG00000150628	SPATA4
ENSG00000198791	CNOT7	ENSG00000176170	SPHK1
ENSG00000212935	KRTAP10-3	ENSG00000138600	SPPL2A
ENSG00000185043	CIB1	ENSG00000159516	SPRR2G
ENSG00000111837	MAK	ENSG00000163554	SPTA1
ENSG00000101193	GID8	ENSG00000197694	SPTAN1
ENSG00000005020	SKAP2	ENSG00000115306	SPTBN1
ENSG00000166170	BAG5	ENSG00000161011	SQSTM1
ENSG00000141380	SS18	ENSG00000197122	SRC
ENSG00000166130	IKBIP	ENSG00000112658	SRF
ENSG00000169100	SLC25A6	ENSG00000196220	SRGAP3
ENSG00000121570	DPPA4	ENSG00000087087	SRRT
ENSG00000063169	BICRA	ENSG00000136450	SRSF1
ENSG00000004866	ST7	ENSG00000188529	SRSF10
ENSG00000112473	SLC39A7	ENSG00000116754	SRSF11
ENSG00000133935	ERG28	ENSG00000112081	SRSF3
ENSG00000113645	WWC1	ENSG00000100650	SRSF5
ENSG00000158435	CNOT11	ENSG00000115875	SRSF7
ENSG00000178764	ZHX2	ENSG00000184402	SS18L1
ENSG00000212901	KRTAP3-1	ENSG00000145687	SSBP2
ENSG00000162777	DENND2D	ENSG00000130511	SSBP4
ENSG00000178035	IMPDH2	ENSG00000176101	SSNA1
ENSG00000054965	FAM168A	ENSG00000180879	SSR4
ENSG00000166135	HIF1AN	ENSG00000149136	SSRP1
ENSG00000100292	HMOX1	ENSG00000173465	SSSCA1
ENSG00000106635	BCL7B	ENSG00000115415	STAT1
ENSG00000031698	SARS1	ENSG00000170581	STAT2
ENSG00000168140	VASN	ENSG00000168610	STAT3
ENSG00000179930	ZNF648	ENSG00000138378	STAT4
ENSG00000187180	LCE2C	ENSG00000126561	STAT5A
ENSG00000196224	KRTAP5-3	ENSG00000166888	STAT6
ENSG00000187238	LCE3B	ENSG00000118046	STK11
ENSG00000159455	LCE2B	ENSG00000090372	STRN4
ENSG00000204571	KRTAP5-11	ENSG00000103266	STUB1
ENSG00000205867	KRTAP5-2	ENSG00000165416	SUGT1
ENSG00000187272	KRTAP9-8	ENSG00000109193	SULT1E1
ENSG00000186207	LCE5A	ENSG00000116030	SUMO1
ENSG00000197191	CYSRT1	ENSG00000188612	SUMO2
ENSG00000185962	LCE3A	ENSG00000092201	SUPT16H
ENSG00000186844	LCE1A	ENSG00000148248	SURF4
ENSG00000204873	KRTAP9-3	ENSG00000101945	SUV39H1
ENSG00000241598	KRTAP5-4	ENSG00000162298	SYVN1
ENSG00000171396	KRTAP4-4	ENSG00000055208	TAB2
ENSG00000240386	LCE1F	ENSG00000166337	TAF10
ENSG00000169688	MT1B	ENSG00000273841	TAF9
ENSG00000186226	LCE1E	ENSG00000149591	TAGLN
ENSG00000204930	FAM221B	ENSG00000162367	TAL1
ENSG00000151615	POU4F2	ENSG00000136560	TANK
ENSG00000221859	KRTAP10-10	ENSG00000168394	TAP1
ENSG00000163202	LCE3D	ENSG00000204267	TAP2
ENSG00000198271	KRTAP4-5	ENSG00000106052	TAX1BP1
ENSG00000205439	KRTAP12-3	ENSG00000183735	TBK1
ENSG00000203786	KPRP	ENSG00000089225	TBX5
ENSG00000138867	GUCD1	ENSG00000173991	TCAP
ENSG00000047249	ATP6V1H	ENSG00000071564	TCF3
ENSG00000179933	C14ORF119	ENSG00000081059	TCF7
ENSG00000186860	KRTAP17-1	ENSG00000148737	TCF7L2
ENSG00000110446	SLC15A3	ENSG00000120438	TCP1
ENSG00000244025	KRTAP19-3	ENSG00000111802	TDP2
ENSG00000188730	VWC2	ENSG00000147601	TERF1
ENSG00000188581	KRTAP1-1	ENSG00000132604	TERF2
ENSG00000017797	RALBP1	ENSG00000166848	TERF2IP
ENSG00000221955	SLC12A8	ENSG00000090447	TFAP4
ENSG00000172361	CFAP53	ENSG00000135457	TFCP2
ENSG00000127588	GNG13	ENSG00000051596	THOC3
ENSG00000149809	TM7SF2	ENSG00000054118	THRAP3
ENSG00000244411	KRTAP5-7	ENSG00000105197	TIMM50
ENSG00000183323	CCDC125	ENSG00000196781	TLE1
ENSG00000146859	TMEM140	ENSG00000140332	TLE3
ENSG00000126432	PRDX5	ENSG00000239732	TLR9
ENSG00000186930	KRTAP6-2	ENSG00000258375	TMEM66
ENSG00000167615	LENG8	ENSG00000205542	TMSB4X
ENSG00000092295	TGM1	ENSG00000232810	TNF
ENSG00000184724	KRTAP6-1	ENSG00000185215	TNFAIP2
ENSG00000244362	KRTAP19-7	ENSG00000118503	TNFAIP3
ENSG00000121905	HPCA	ENSG00000159958	TNFRSF13C
ENSG00000057663	ATG5	ENSG00000157873	TNFRSF14
ENSG00000262748	LOC100653049	ENSG00000067182	TNFRSF1A
ENSG00000131737	KRT34	ENSG00000028137	TNFRSF1B
ENSG00000126759	CFP	ENSG00000186827	TNFRSF4
ENSG00000074527	NTN4	ENSG00000049249	TNFRSF9
ENSG00000197084	LCE1C	ENSG00000120659	TNFSF11
ENSG00000069764	PLA2G10	ENSG00000125657	TNFSF9
ENSG00000119383	PTPA	ENSG00000145901	TNIP1
ENSG00000186977	KRTAP19-5	ENSG00000168884	TNIP2
ENSG00000182676	PPP1R27	ENSG00000050730	TNIP3
ENSG00000205364	MT1M	ENSG00000100354	TNRC6B
ENSG00000137868	STRA6	ENSG00000198900	TOP1
ENSG00000205279	CTXN3	ENSG00000077097	TOP2B
ENSG00000198258	UBL5	ENSG00000163781	TOPBP1
ENSG00000182685	BRICD5	ENSG00000197579	TOPORS
ENSG00000171954	CYP4F22	ENSG00000136827	TOR1A
ENSG00000124103	FAM209A	ENSG00000141510	TP53
ENSG00000203784	LELP1	ENSG00000067369	TP53BP1
ENSG00000110536	PTPMT1	ENSG00000146242	TPBG
ENSG00000159527	PGLYRP3	ENSG00000047410	TPR
ENSG00000176697	BDNF	ENSG00000164548	TRA2A
ENSG00000180089	TMEM86B	ENSG00000136527	TRA2B
ENSG00000166900	STX3	ENSG00000102871	TRADD
ENSG00000174327	SLC16A13	ENSG00000056558	TRAF1
ENSG00000114529	C3ORF52	ENSG00000127191	TRAF2
ENSG00000120742	SERP1	ENSG00000131323	TRAF3
ENSG00000186106	ANKRD46	ENSG00000056972	TRAF3IP2
ENSG00000168939	SPRY3	ENSG00000076604	TRAF4
ENSG00000164983	TMEM65	ENSG00000082512	TRAF5
ENSG00000143119	CD53	ENSG00000175104	TRAF6
ENSG00000174567	GOLT1A	ENSG00000183763	TRAIP
ENSG00000086159	AQP6	ENSG00000204713	TRIM27
ENSG00000215712	TMEM242	ENSG00000130726	TRIM28
ENSG00000184292	TACSTD2	ENSG00000197323	TRIM33
ENSG00000183640	KRTAP8-1	ENSG00000108395	TRIM37
ENSG00000116922	C1ORF109	ENSG00000163462	TRIM46
ENSG00000063515	GSC2	ENSG00000183718	TRIM52
ENSG00000169302	STK32A	ENSG00000147573	TRIM55
ENSG00000175946	KLHL38	ENSG00000171206	TRIM8
ENSG00000179133	C10ORF67	ENSG00000071539	TRIP13
ENSG00000172409	CLP1	ENSG00000104321	TRPA1
ENSG00000132950	ZMYM5	ENSG00000157514	TSC22D3
ENSG00000137210	TMEM14B	ENSG00000145777	TSLP
ENSG00000221957	KIR2DS4	ENSG00000116830	TTF2
ENSG00000124766	SOX4	ENSG00000167552	TUBA1A
ENSG00000072571	HMMR	ENSG00000075886	TUBA3D
ENSG00000154153	RETREG1	ENSG00000196230	TUBB
ENSG00000183291	SELENOF	ENSG00000137285	TUBB2B
ENSG00000184838	PRR16	ENSG00000104833	TUBB4A
ENSG00000173230	GOLGB1	ENSG00000176014	TUBB6
ENSG00000125510	OPRL1	ENSG00000178952	TUFM
ENSG00000184984	CHRM5	ENSG00000247596	TWF2
ENSG00000133019	CHRM3	ENSG00000136810	TXN
ENSG00000142405	NLRP12	ENSG00000160201	U2AF1
ENSG00000131503	ANKHD1	ENSG00000063244	U2AF2
ENSG00000237693	IRGM	ENSG00000170315	UBB
ENSG00000213676	ATF6B	ENSG00000150991	UBC
ENSG00000276139	KIR2DS2	ENSG00000077721	UBE2A
ENSG00000197223	C1D	ENSG00000072401	UBE2D1
ENSG00000112038	OPRM1	ENSG00000131508	UBE2D2
ENSG00000109819	PPARGC1A	ENSG00000109332	UBE2D3
ENSG00000160957	RECQL4	ENSG00000078967	UBE2D4
ENSG00000099991	CABIN1	ENSG00000170142	UBE2E1
ENSG00000261150	EPPK1	ENSG00000182247	UBE2E2
ENSG00000133321	PLAAT4	ENSG00000170035	UBE2E3
ENSG00000126012	KDM5C	ENSG00000186591	UBE2H
ENSG00000147364	FBXO25	ENSG00000078140	UBE2K
ENSG00000127124	HIVEP3	ENSG00000156587	UBE2L6
ENSG00000159228	CBR1	ENSG00000175931	UBE2O
ENSG00000112333	NR2E1	ENSG00000140367	UBE2Q2
ENSG00000122432	SPATA1	ENSG00000108106	UBE2S
ENSG00000184508	HDDC3	ENSG00000177414	UBE2U
ENSG00000180138	CSNK1A1L	ENSG00000169139	UBE2V2
ENSG00000197530	MIB2	ENSG00000104343	UBE2W
ENSG00000116205	TCEANC2	ENSG00000159202	UBE2Z
ENSG00000105675	ATP4A	ENSG00000135018	UBQLN1
ENSG00000164251	F2RL1	ENSG00000116750	UCHL5
ENSG00000231925	TAPBP	ENSG00000151116	UEVLD
ENSG00000131746	TNS4	ENSG00000109814	UGDH
ENSG00000083535	PIBF1	ENSG00000087206	UIMC1
ENSG00000086991	NOX4	ENSG00000124602	UNC5CL
ENSG00000089597	GANAB	ENSG00000132478	UNK
ENSG00000198369	SPRED2	ENSG00000158773	USF1
ENSG00000198443	KRTAP4-1	ENSG00000105698	USF2
ENSG00000231852	CYP21A2	ENSG00000162607	USP1
ENSG00000146352	CLVS2	ENSG00000102226	USP11
ENSG00000221886	ZBED8	ENSG00000058056	USP13
ENSG00000100129	EIF3L	ENSG00000106346	USP42
ENSG00000141526	SLC16A3	ENSG00000145390	USP53
ENSG00000172661	WASHC2C	ENSG00000156697	UTP14A
ENSG00000198554	WDHD1	ENSG00000141968	VAV1
ENSG00000078687	TNRC6C	ENSG00000162692	VCAM1
ENSG00000105926	PALS2	ENSG00000165280	VCP
ENSG00000010244	ZNF207	ENSG00000111424	VDR
ENSG00000090273	NUDC	ENSG00000134086	VHL
ENSG00000167196	FBXO22	ENSG00000026025	VIM
ENSG00000028310	BRD9	ENSG00000167397	VKORC1
ENSG00000061337	LZTS1	ENSG00000154978	VOPP1
ENSG00000167880	EVPL	ENSG00000132612	VPS4A
ENSG00000144395	CCDC150	ENSG00000109072	VTN
ENSG00000156206	CFAP161	ENSG00000015285	WAS
ENSG00000022556	NLRP2	ENSG00000196363	WDR5
ENSG00000166582	CENPV	ENSG00000116455	WDR77
ENSG00000275914	KIR2DL2	ENSG00000103175	WFDC1
ENSG00000276498	KIR3DS1	ENSG00000109685	WHSC1
ENSG00000125885	MCM8	ENSG00000255174	WHSC1L1
ENSG00000111144	LTA4H	ENSG00000101966	XIAP
ENSG00000125166	GOT2	ENSG00000196236	XPNPEP3
ENSG00000075239	ACAT1	ENSG00000082898	XPO1
ENSG00000136731	UGGT1	ENSG00000124571	XPO5
ENSG00000205649	HTN3	ENSG00000184575	XPOT
ENSG00000157227	MMP14	ENSG00000196584	XRCC2
ENSG00000198681	MAGEA1	ENSG00000079246	XRCC5
ENSG00000196776	CD47	ENSG00000196419	XRCC6
ENSG00000163209	SPRR3	ENSG00000137693	YAP1
ENSG00000181374	CCL13	ENSG00000065978	YBX1
ENSG00000103591	AAGAB	ENSG00000134308	YWHAQ
ENSG00000276327	KIR2DS1	ENSG00000164924	YWHAZ
ENSG00000214063	TSPAN4	ENSG00000100811	YY1
ENSG00000139714	MORN3	ENSG00000115085	ZAP70
ENSG00000183496	MEX3B	ENSG00000213588	ZBTB9
ENSG00000112164	GLP1R	ENSG00000158545	ZC3H18
ENSG00000177685	CRACR2B	ENSG00000148516	ZEB1
ENSG00000182393	IFNL1	ENSG00000128016	ZFP36
ENSG00000087303	NID2	ENSG00000122515	ZMIZ2
ENSG00000056736	IL17RB	ENSG00000101040	ZMYND8
ENSG00000117899	MESD	ENSG00000162664	ZNF326
ENSG00000171402	XAGE3	ENSG00000197050	ZNF420
ENSG00000167754	KLK5	ENSG00000196700	ZNF512B
ENSG00000173542	MOB1B	ENSG00000197928	ZNF677
ENSG00000188155	KRTAP10-6
ENSG00000112624	BICRAL
ENSG00000085831	TTC39A
ENSG00000131400	NAPSA
ENSG00000153714	LURAP1L
ENSG00000187026	KRTAP21-2
ENSG00000104827	CGB3
ENSG00000213030	CGB8
ENSG00000175691	ZNF77
ENSG00000189052	CGB5
ENSG00000274739	KIR2DS5
ENSG00000166856	GPR182
ENSG00000183813	CCR4
ENSG00000178623	GPR35
ENSG00000187258	NPSR1
ENSG00000074696	HACD3
ENSG00000183023	SLC8A1
ENSG00000168229	PTGDR
ENSG00000133872	SARAF
ENSG00000163702	IL17RC
ENSG00000183709	IFNL2
ENSG00000197919	IFNA1
ENSG00000109320	NFKB1
ENSG00000107201	DDX58
ENSG00000116478	HDAC1
ENSG00000091831	ESR1
ENSG00000085978	ATG16L1
ENSG00000198821	CD247
ENSG00000167986	DDB1
ENSG00000130726	TRIM28
ENSG00000136560	TANK
ENSG00000137337	MDC1
ENSG00000071655	MBD3
ENSG00000044115	CTNNA1
ENSG00000198742	SMURF1
ENSG00000131759	RARA
ENSG00000141027	NCOR1
ENSG00000072803	FBXW11
ENSG00000028137	TNFRSF1B
ENSG00000197122	SRC
ENSG00000056972	TRAF3IP2
ENSG00000113721	PDGFRB
ENSG00000149311	ATM
ENSG00000136807	CDK9
ENSG00000167207	NOD2
ENSG00000181163	NPM1
ENSG00000204267	TAP2
ENSG00000094916	CBX5
ENSG00000232810	TNF
ENSG00000109971	HSPA8
ENSG00000026025	VIM
ENSG00000113712	CSNK1A1
ENSG00000123374	CDK2
ENSG00000187741	FANCA
ENSG00000197299	BLM
ENSG00000116717	GADD45A
ENSG00000106211	HSPB1
ENSG00000126457	PRMT1
ENSG00000198668	CALM1
ENSG00000164045	CDC25A
ENSG00000165416	SUGT1
ENSG00000170606	HSPA4
ENSG00000185122	HSF1
ENSG00000132964	CDK8
ENSG00000172977	KAT5
ENSG00000116750	UCHL5
ENSG00000070950	RAD18
ENSG00000147601	TERF1
ENSG00000162924	REL
ENSG00000140443	IGF1R
ENSG00000166228	PCBD1
ENSG00000145391	SETD7
ENSG00000112130	RNF8
ENSG00000122507	BBS9
ENSG00000138686	BBS7
ENSG00000198400	NTRK1
ENSG00000168404	MLKL
ENSG00000080345	RIF1
ENSG00000136997	MYC
ENSG00000134308	YWHAQ
ENSG00000204713	TRIM27
ENSG00000100811	YY1
ENSG00000082397	EPB41L3
ENSG00000183207	RUVBL2
ENSG00000089280	FUS
ENSG00000135821	GLUL
ENSG00000259384	GH1
ENSG00000197694	SPTAN1
ENSG00000111640	GAPDH
ENSG00000140463	BBS4
ENSG00000163220	S100A9
ENSG00000108654	DDX5
ENSG00000137752	CASP1
ENSG00000158773	USF1
ENSG00000135506	OS9
ENSG00000064933	PMS1
ENSG00000198646	NCOA6
ENSG00000169194	IL13
ENSG00000133703	KRAS
ENSG00000178999	AURKB
ENSG00000129152	MYOD1
ENSG00000078140	UBE2K
ENSG00000106462	EZH2
ENSG00000163104	SMARCAD1
ENSG00000164587	RPS14
ENSG00000122180	MYOG
ENSG00000182481	KPNA2
ENSG00000113916	BCL6
ENSG00000076604	TRAF4
ENSG00000196230	TUBB
ENSG00000170345	FOS
ENSG00000120885	CLU
ENSG00000158480	SPATA2
ENSG00000198909	MAP3K3
ENSG00000104825	NFKBIB
ENSG00000189403	HMGB1
ENSG00000157873	TNFRSF14
ENSG00000141456	PELP1
ENSG00000136810	TXN
ENSG00000170315	UBB
ENSG00000082898	XPO1
ENSG00000198087	CD2AP
ENSG00000166598	HSP90B1
ENSG00000112208	BAG2
ENSG00000196923	PDLIM7
ENSG00000115380	EFEMP1
ENSG00000152056	AP1S3
ENSG00000183763	TRAIP
ENSG00000137309	HMGA1
ENSG00000170035	UBE2E3
ENSG00000186716	BCR
ENSG00000125124	BBS2
ENSG00000115306	SPTBN1
ENSG00000134242	PTPN22
ENSG00000109339	MAPK10
ENSG00000117906	RCN2
ENSG00000103152	MPG
ENSG00000178952	TUFM
ENSG00000196136	SERPINA3
ENSG00000148400	NOTCH1
ENSG00000172819	RARG
ENSG00000112312	GMNN
ENSG00000067057	PFKP
ENSG00000146232	NFKBIE
ENSG00000104856	RELB
ENSG00000105894	PTN
ENSG00000065978	YBX1
ENSG00000143546	S100A8
ENSG00000129083	COPB1
ENSG00000007372	PAX6
ENSG00000084234	APLP2
ENSG00000143379	SETDB1
ENSG00000069399	BCL3
ENSG00000022267	FHL1
ENSG00000069275	NUCKS1
ENSG00000184402	SS18L1
ENSG00000134954	ETS1
ENSG00000168028	RPSA
ENSG00000186010	NDUFA13
ENSG00000050730	TNIP3
ENSG00000157514	TSC22D3
ENSG00000132612	VPS4A
ENSG00000178695	KCTD12
ENSG00000157368	IL34
ENSG00000133997	MED6
ENSG00000048052	HDAC9
ENSG00000133704	IPO8
ENSG00000204403	CASP12
ENSG00000108528	SLC25A11
ENSG00000168765	GSTM4
ENSG00000127511	SIN3B
ENSG00000149273	RPS3
ENSG00000186827	TNFRSF4
ENSG00000141552	ANAPC11
ENSG00000148516	ZEB1
ENSG00000180879	SSR4
ENSG00000147168	IL2RG
ENSG00000111802	TDP2
ENSG00000085662	AKR1B1
ENSG00000100632	ERH
ENSG00000204967	PCDHA4
ENSG00000109193	SULT1E1
ENSG00000117154	IGSF21
ENSG00000108469	RECQL5
ENSG00000168062	BATF2
ENSG00000189337	KAZN
ENSG00000163554	SPTA1
ENSG00000009709	PAX7
ENSG00000175899	A2M
ENSG00000159202	UBE2Z
ENSG00000169139	UBE2V2
ENSG00000196712	NF1
ENSG00000151914	DST
ENSG00000185088	RPS27L
ENSG00000023839	ABCC2
ENSG00000079785	DDX1
ENSG00000103175	WFDC1
ENSG00000183718	TRIM52
ENSG00000102878	HSF4
ENSG00000164404	GDF9
ENSG00000244038	DDOST
ENSG00000123496	IL13RA2
ENSG00000143631	FLG
ENSG00000113328	CCNG1
ENSG00000173110	HSPA6
ENSG00000196975	ANXA4
ENSG00000163207	IVL
ENSG00000105270	CLIP3
ENSG00000133884	DPF2
ENSG00000124602	UNC5CL
ENSG00000134255	CEPT1
ENSG00000140718	FTO
ENSG00000243772	KIR2DL3
ENSG00000103502	CDIPT
ENSG00000102837	OLFM4
ENSG00000214253	FIS1
ENSG00000181929	PRKAG1
ENSG00000100385	IL2RB
ENSG00000147050	KDM6A
ENSG00000027697	IFNGR1
ENSG00000075886	TUBA3D
ENSG00000103056	SMPD3
ENSG00000104321	TRPA1
ENSG00000153904	DDAH1
ENSG00000159516	SPRR2G
ENSG00000174437	ATP2A2
ENSG00000163399	ATP1A1
ENSG00000152969	JAKMIP1
ENSG00000079215	SLC1A3
ENSG00000197785	ATAD3A
ENSG00000105281	SLC1A5
ENSG00000185658	BRWD1
ENSG00000011332	DPF1
ENSG00000155380	SLC16A1
ENSG00000128016	ZFP36
ENSG00000118655	DCLRE1B
ENSG00000138600	SPPL2A
ENSG00000185630	PBX1
ENSG00000165556	CDX2
ENSG00000168310	IRF2
ENSG00000100836	PABPN1
ENSG00000120690	ELF1
ENSG00000104903	LYL1
ENSG00000134460	IL2RA
ENSG00000196954	CASP4
ENSG00000167085	PHB
ENSG00000112115	IL17A
ENSG00000149948	HMGA2
ENSG00000141052	MYOCD
ENSG00000089225	TBX5
ENSG00000057149	SERPINB3
ENSG00000128951	DUT
ENSG00000100023	PPIL2
ENSG00000082014	SMARCD3
ENSG00000135709	KIAA0513
ENSG00000051596	THOC3
ENSG00000100075	SLC25A1
ENSG00000153234	NR4A2
ENSG00000005022	SLC25A5
ENSG00000107862	GBF1
ENSG00000162692	VCAM1
ENSG00000143641	GALNT2
ENSG00000242485	MRPL20
ENSG00000189079	ARID2
ENSG00000143624	INTS3
ENSG00000101040	ZMYND8
ENSG00000104833	TUBB4A
ENSG00000124571	XPO5
ENSG00000137992	DBT
ENSG00000102024	PLS3
ENSG00000108604	SMARCD2
ENSG00000131724	IL13RA1
ENSG00000181856	SLC2A4
ENSG00000071537	SEL1L
ENSG00000062038	CDH3
ENSG00000204390	HSPA1L
ENSG00000181004	BBS12
ENSG00000140750	ARHGAP17
ENSG00000184575	XPOT
ENSG00000196236	XPNPEP3
ENSG00000177663	IL17RA
ENSG00000171316	CHD7
ENSG00000159958	TNFRSF13C
ENSG00000100354	TNRC6B
ENSG00000104972	LILRB1
ENSG00000150394	CDH8
ENSG00000105197	TIMM50
ENSG00000138688	KIAA1109
ENSG00000091592	NLRP1
ENSG00000146576	C7ORF26
ENSG00000167011	NAT16
ENSG00000162736	NCSTN
ENSG00000196611	MMP1
ENSG00000104412	EMC2
ENSG00000019186	CYP24A1
ENSG00000105610	KLF1
ENSG00000120659	TNFSF11
ENSG00000110944	IL23A
ENSG00000125498	KIR2DL1
ENSG00000205683	DPF3
ENSG00000152457	DCLRE1C
ENSG00000130511	SSBP4
ENSG00000148843	PDCD11
ENSG00000225190	PLEKHM1
ENSG00000132478	UNK
ENSG00000105887	MTPN
ENSG00000170458	CD14
ENSG00000126860	EVI2A
ENSG00000141542	RAB40B
ENSG00000197928	ZNF677
ENSG00000135899	SP110
ENSG00000196296	ATP2A1
ENSG00000165501	LRR1
ENSG00000103522	IL21R
ENSG00000186416	NKRF
ENSG00000155111	CDK19
ENSG00000099385	BCL7C
ENSG00000110987	BCL7A
ENSG00000125657	TNFSF9
ENSG00000065357	DGKA
ENSG00000068097	HEATR6
ENSG00000136682	CBWD2
ENSG00000154978	VOPP1
ENSG00000162642	C1ORF52
ENSG00000168679	SLC16A4
ENSG00000168781	PPIP5K1
ENSG00000178403	NEUROG2
ENSG00000181038	METTL23

## Sheet: Table S3
Table S3.Complete list of the 1575 autosomal PSORS-Interacting genes
Ensembl ID	HGNC Symbol
ENSG00000186827	TNFRSF4
ENSG00000107404	DVL1
ENSG00000242485	MRPL20
ENSG00000197785	ATAD3A
ENSG00000197530	MIB2
ENSG00000157873	TNFRSF14
ENSG00000049249	TNFRSF9
ENSG00000171608	PIK3CD
ENSG00000054523	KIF1B
ENSG00000116663	FBXO6
ENSG00000116670	MAD2L2
ENSG00000028137	TNFRSF1B
ENSG00000189337	KAZN
ENSG00000117115	PADI2
ENSG00000142623	PADI1
ENSG00000117154	IGSF21
ENSG00000009709	PAX7
ENSG00000077549	CAPZB
ENSG00000244038	DDOST
ENSG00000070831	CDC42
ENSG00000004487	KDM1A
ENSG00000125944	HNRNPR
ENSG00000011007	ELOA
ENSG00000188529	SRSF10
ENSG00000185436	IFNLR1
ENSG00000020633	RUNX3
ENSG00000204178	MACO1
ENSG00000158022	TRIM63
ENSG00000117713	ARID1A
ENSG00000090273	NUDC
ENSG00000121774	KHDRBS1
ENSG00000084652	TXLNA
ENSG00000182866	LCK
ENSG00000116478	HDAC1
ENSG00000162521	RBBP4
ENSG00000121905	HPCA
ENSG00000142920	AZIN2
ENSG00000121904	CSMD2
ENSG00000142698	C1orf94
ENSG00000116560	SFPQ
ENSG00000054118	THRAP3
ENSG00000163877	SNIP1
ENSG00000116922	C1orf109
ENSG00000183386	FHL3
ENSG00000171793	CTPS1
ENSG00000127124	HIVEP3
ENSG00000065978	YBX1
ENSG00000117399	CDC20
ENSG00000142937	RPS8
ENSG00000142961	MOB3C
ENSG00000162367	TAL1
ENSG00000123091	RNF11
ENSG00000162385	MAGOH
ENSG00000116205	TCEANC2
ENSG00000157216	SSBP3
ENSG00000184292	TACSTD2
ENSG00000177606	JUN
ENSG00000134709	HOOK1
ENSG00000162607	USP1
ENSG00000116641	DOCK7
ENSG00000142856	ITGB3BP
ENSG00000177414	UBE2U
ENSG00000162594	IL23R
ENSG00000116717	GADD45A
ENSG00000033122	LRRC7
ENSG00000116754	SRSF11
ENSG00000154027	AK5
ENSG00000137960	GIPC2
ENSG00000122432	SPATA1
ENSG00000162642	C1orf52
ENSG00000142867	BCL10
ENSG00000153904	DDAH1
ENSG00000183291	SELENOF
ENSG00000137947	GTF2B
ENSG00000162664	ZNF326
ENSG00000189195	BTBD8
ENSG00000122406	RPL5
ENSG00000137992	DBT
ENSG00000162692	VCAM1
ENSG00000031698	SARS1
ENSG00000134222	PSRC1
ENSG00000143106	PSMA5
ENSG00000168765	GSTM4
ENSG00000134202	GSTM3
ENSG00000186150	UBL4B
ENSG00000168679	SLC16A4
ENSG00000143119	CD53
ENSG00000134255	CEPT1
ENSG00000162777	DENND2D
ENSG00000116455	WDR77
ENSG00000116489	CAPZA1
ENSG00000155380	SLC16A1
ENSG00000134242	PTPN22
ENSG00000118655	DCLRE1B
ENSG00000134207	SYT6
ENSG00000197323	TRIM33
ENSG00000163399	ATP1A1
ENSG00000116830	TTF2
ENSG00000092621	PHGDH
ENSG00000168509	HJV
ENSG00000184678	H2BC21
ENSG00000143382	ADAMTSL4
ENSG00000143379	SETDB1
ENSG00000159377	PSMB4
ENSG00000143450	OAZ3
ENSG00000197747	S100A10
ENSG00000143631	FLG
ENSG00000186207	LCE5A
ENSG00000169509	CRCT1
ENSG00000185966	LCE3E
ENSG00000163202	LCE3D
ENSG00000244057	LCE3C
ENSG00000185962	LCE3A
ENSG00000187223	LCE2D
ENSG00000187180	LCE2C
ENSG00000159455	LCE2B
ENSG00000187173	LCE2A
ENSG00000187170	LCE4A
ENSG00000203786	KPRP
ENSG00000240386	LCE1F
ENSG00000186226	LCE1E
ENSG00000172155	LCE1D
ENSG00000197084	LCE1C
ENSG00000196734	LCE1B
ENSG00000186844	LCE1A
ENSG00000163206	SMCP
ENSG00000163207	IVL
ENSG00000163209	SPRR3
ENSG00000159516	SPRR2G
ENSG00000203784	LELP1
ENSG00000203782	LORICRIN
ENSG00000159527	PGLYRP3
ENSG00000163220	S100A9
ENSG00000143546	S100A8
ENSG00000143621	ILF2
ENSG00000143624	INTS3
ENSG00000177954	RPS27
ENSG00000143549	TPM3
ENSG00000143575	HAX1
ENSG00000160691	SHC1
ENSG00000143590	EFNA3
ENSG00000163462	TRIM46
ENSG00000160803	UBQLN4
ENSG00000160789	LMNA
ENSG00000198400	NTRK1
ENSG00000163554	SPTA1
ENSG00000163565	IFI16
ENSG00000132693	CRP
ENSG00000162736	NCSTN
ENSG00000158773	USF1
ENSG00000173110	HSPA6
ENSG00000185630	PBX1
ENSG00000143190	POU2F1
ENSG00000198821	CD247
ENSG00000143156	NME7
ENSG00000007908	SELE
ENSG00000135837	CEP350
ENSG00000179930	ZNF648
ENSG00000135821	GLUL
ENSG00000116701	NCF2
ENSG00000047410	TPR
ENSG00000073756	PTGS2
ENSG00000116750	UCHL5
ENSG00000000971	CFH
ENSG00000163435	ELF3
ENSG00000122180	MYOG
ENSG00000174567	GOLT1A
ENSG00000198625	MDM4
ENSG00000069275	NUCKS1
ENSG00000263528	IKBKE
ENSG00000203710	CR1
ENSG00000117335	CD46
ENSG00000082512	TRAF5
ENSG00000162772	ATF3
ENSG00000143514	TP53BP2
ENSG00000163041	H3-3A
ENSG00000143799	PARP1
ENSG00000168148	H3-4
ENSG00000143632	ACTA1
ENSG00000143641	GALNT2
ENSG00000135766	EGLN1
ENSG00000162946	DISC1
ENSG00000133019	CHRM3
ENSG00000197769	MAP1LC3C
ENSG00000153187	HNRNPU
ENSG00000162711	NLRP3
ENSG00000151692	RNF144A
ENSG00000151694	ADAM17
ENSG00000134308	YWHAQ
ENSG00000169016	E2F6
ENSG00000079785	DDX1
ENSG00000134323	MYCN
ENSG00000084676	NCOA1
ENSG00000084774	CAD
ENSG00000138100	TRIM54
ENSG00000176714	CCDC121
ENSG00000075426	FOSL2
ENSG00000091106	NLRC4
ENSG00000115875	SRSF7
ENSG00000116016	EPAS1
ENSG00000143933	CALM2
ENSG00000095002	MSH2
ENSG00000116062	MSH6
ENSG00000170802	FOXN2
ENSG00000115239	ASB3
ENSG00000115306	SPTBN1
ENSG00000115380	EFEMP1
ENSG00000162924	REL
ENSG00000082898	XPO1
ENSG00000170264	FAM161A
ENSG00000173163	COMMD1
ENSG00000115507	OTX1
ENSG00000197329	PELI1
ENSG00000198369	SPRED2
ENSG00000197223	C1D
ENSG00000196975	ANXA4
ENSG00000169564	PCBP1
ENSG00000204843	DCTN1
ENSG00000132305	IMMT
ENSG00000153563	CD8A
ENSG00000196843	ARID5A
ENSG00000115085	ZAP70
ENSG00000158435	CNOT11
ENSG00000125538	IL1B
ENSG00000136695	IL36RN
ENSG00000136682	CBWD2
ENSG00000155438	NIFK
ENSG00000136731	UGGT1
ENSG00000196834	POTEI
ENSG00000075886	TUBA3D
ENSG00000076003	MCM6
ENSG00000121966	CXCR4
ENSG00000080345	RIF1
ENSG00000153234	NR4A2
ENSG00000136560	TANK
ENSG00000115290	GRB14
ENSG00000172845	SP3
ENSG00000115966	ATF2
ENSG00000116044	NFE2L2
ENSG00000170035	UBE2E3
ENSG00000115232	ITGA4
ENSG00000162992	NEUROD1
ENSG00000064933	PMS1
ENSG00000115415	STAT1
ENSG00000138378	STAT4
ENSG00000144395	CCDC150
ENSG00000013441	CLK1
ENSG00000003402	CFLAR
ENSG00000064012	CASP8
ENSG00000155754	C2CD6
ENSG00000116030	SUMO1
ENSG00000118260	CREB1
ENSG00000174453	VWC2L
ENSG00000138376	BARD1
ENSG00000115414	FN1
ENSG00000079246	XRCC5
ENSG00000127837	AAMP
ENSG00000115661	STK16
ENSG00000152056	AP1S3
ENSG00000036257	CUL3
ENSG00000115009	CCL20
ENSG00000135899	SP110
ENSG00000163283	ALPP
ENSG00000163295	ALPI
ENSG00000085978	ATG16L1
ENSG00000077044	DGKD
ENSG00000144476	ACKR3
ENSG00000204104	TRAF3IP1
ENSG00000068024	HDAC4
ENSG00000113851	CRBN
ENSG00000070950	RAD18
ENSG00000196220	SRGAP3
ENSG00000144554	FANCD2
ENSG00000134086	VHL
ENSG00000132170	PPARG
ENSG00000182247	UBE2E2
ENSG00000170142	UBE2E1
ENSG00000077097	TOP2B
ENSG00000076242	MLH1
ENSG00000172936	MYD88
ENSG00000168028	RPSA
ENSG00000168036	CTNNB1
ENSG00000173473	SMARCC1
ENSG00000164045	CDC25A
ENSG00000178035	IMPDH2
ENSG00000114316	USP4
ENSG00000164068	RNF123
ENSG00000183763	TRAIP
ENSG00000068028	RASSF1
ENSG00000239732	TLR9
ENSG00000247596	TWF2
ENSG00000163939	PBRM1
ENSG00000163932	PRKCD
ENSG00000163684	RPP14
ENSG00000163636	PSMD6
ENSG00000144802	NFKBIZ
ENSG00000114423	CBLB
ENSG00000196776	CD47
ENSG00000198919	DZIP3
ENSG00000121570	DPPA4
ENSG00000114529	C3orf52
ENSG00000082701	GSK3B
ENSG00000173230	GOLGB1
ENSG00000173226	IQCB1
ENSG00000121552	CSTA
ENSG00000114030	KPNA1
ENSG00000221955	SLC12A8
ENSG00000058262	SEC61A1
ENSG00000175792	RUVBL1
ENSG00000163781	TOPBP1
ENSG00000158092	NCK1
ENSG00000184432	COPB2
ENSG00000155890	TRIM42
ENSG00000114125	RNF7
ENSG00000114698	PLSCR4
ENSG00000163746	PLSCR2
ENSG00000188313	PLSCR1
ENSG00000114744	COMMD2
ENSG00000120742	SERP1
ENSG00000163655	GMPS
ENSG00000168811	IL12A
ENSG00000186432	KPNA4
ENSG00000136603	SKIL
ENSG00000136518	ACTL6A
ENSG00000058056	USP13
ENSG00000114416	FXR1
ENSG00000181449	SOX2
ENSG00000043093	DCUN1D1
ENSG00000161202	DVL3
ENSG00000090539	CHRD
ENSG00000113790	EHHADH
ENSG00000136527	TRA2B
ENSG00000181092	ADIPOQ
ENSG00000113916	BCL6
ENSG00000073282	TP63
ENSG00000168993	CPLX1
ENSG00000013810	TACC3
ENSG00000063978	RNF4
ENSG00000168884	TNIP2
ENSG00000087274	ADD1
ENSG00000197386	HTT
ENSG00000072832	CRMP1
ENSG00000152969	JAKMIP1
ENSG00000109501	WFS1
ENSG00000109819	PPARGC1A
ENSG00000109606	DHX15
ENSG00000168214	RBPJ
ENSG00000035928	RFC1
ENSG00000109814	UGDH
ENSG00000078140	UBE2K
ENSG00000163697	APBB2
ENSG00000169019	COMMD8
ENSG00000109220	CHIC2
ENSG00000084093	REST
ENSG00000109193	SULT1E1
ENSG00000205649	HTN3
ENSG00000132466	ANKRD17
ENSG00000163631	ALB
ENSG00000169429	CXCL8
ENSG00000138757	G3BP2
ENSG00000169245	CXCL10
ENSG00000169248	CXCL11
ENSG00000138767	CNOT6L
ENSG00000138772	ANXA3
ENSG00000138668	HNRNPD
ENSG00000145287	PLAC8
ENSG00000109339	MAPK10
ENSG00000163104	SMARCAD1
ENSG00000163110	PDLIM5
ENSG00000163114	PDHA2
ENSG00000172955	ADH6
ENSG00000145358	DDIT4L
ENSG00000109320	NFKB1
ENSG00000109332	UBE2D3
ENSG00000138801	PAPSS1
ENSG00000205403	CFI
ENSG00000178403	NEUROG2
ENSG00000145349	CAMK2D
ENSG00000145390	USP53
ENSG00000164109	MAD2L1
ENSG00000050730	TNIP3
ENSG00000138686	BBS7
ENSG00000138688	KIAA1109
ENSG00000109471	IL2
ENSG00000138684	IL21
ENSG00000181004	BBS12
ENSG00000164056	SPRY1
ENSG00000142731	PLK4
ENSG00000145391	SETD7
ENSG00000170153	RNF150
ENSG00000153147	SMARCA5
ENSG00000170365	SMAD1
ENSG00000151615	POU4F2
ENSG00000109670	FBXW7
ENSG00000197410	DCHS2
ENSG00000052802	MSMO1
ENSG00000164104	HMGB2
ENSG00000150628	SPATA4
ENSG00000168310	IRF2
ENSG00000151729	SLC25A4
ENSG00000168412	MTNR1A
ENSG00000112877	CEP72
ENSG00000028310	BRD9
ENSG00000071539	TRIP13
ENSG00000164362	TERT
ENSG00000150753	CCT5
ENSG00000169862	CTNND2
ENSG00000154124	OTULIN
ENSG00000154153	RETREG1
ENSG00000168685	IL7R
ENSG00000145604	SKP2
ENSG00000079215	SLC1A3
ENSG00000112964	GHR
ENSG00000095015	MAP3K1
ENSG00000112851	ERBIN
ENSG00000145675	PIK3R1
ENSG00000183323	CCDC125
ENSG00000273841	TAF9
ENSG00000152942	RAD17
ENSG00000164251	F2RL1
ENSG00000145687	SSBP2
ENSG00000145777	TSLP
ENSG00000134986	NREP
ENSG00000171444	MCC
ENSG00000164221	CCDC112
ENSG00000145781	COMMD10
ENSG00000184838	PRR16
ENSG00000061455	PRDM6
ENSG00000113368	LMNB1
ENSG00000205279	CTXN3
ENSG00000164399	IL3
ENSG00000164400	CSF2
ENSG00000125347	IRF1
ENSG00000113522	RAD50
ENSG00000169194	IL13
ENSG00000113520	IL4
ENSG00000164404	GDF9
ENSG00000170606	HSPA4
ENSG00000081059	TCF7
ENSG00000145833	DDX46
ENSG00000113658	SMAD5
ENSG00000094880	CDC23
ENSG00000120738	EGR1
ENSG00000113013	HSPA9
ENSG00000044115	CTNNA1
ENSG00000280987	MATR3
ENSG00000184584	STING1
ENSG00000131508	UBE2D2
ENSG00000131503	ANKHD1
ENSG00000170458	CD14
ENSG00000146007	ZMAT2
ENSG00000204967	PCDHA4
ENSG00000171720	HDAC3
ENSG00000113580	NR3C1
ENSG00000156475	PPP2R2B
ENSG00000169302	STK32A
ENSG00000169252	ADRB2
ENSG00000113712	CSNK1A1
ENSG00000182578	CSF1R
ENSG00000113721	PDGFRB
ENSG00000070808	CAMK2A
ENSG00000164587	RPS14
ENSG00000237693	IRGM
ENSG00000145901	TNIP1
ENSG00000145907	G3BP1
ENSG00000113302	IL12B
ENSG00000221886	ZBED8
ENSG00000113328	CCNG1
ENSG00000170584	NUDCD2
ENSG00000072571	HMMR
ENSG00000113645	WWC1
ENSG00000181163	NPM1
ENSG00000072803	FBXW11
ENSG00000051596	THOC3
ENSG00000087206	UIMC1
ENSG00000213347	MXD3
ENSG00000169220	RGS14
ENSG00000196923	PDLIM7
ENSG00000127022	CANX
ENSG00000161021	MAML1
ENSG00000161011	SQSTM1
ENSG00000146063	TRIM41
ENSG00000204628	RACK1
ENSG00000183718	TRIM52
ENSG00000137265	IRF4
ENSG00000170542	SERPINB9
ENSG00000137275	RIPK1
ENSG00000137285	TUBB2B
ENSG00000153046	CDYL
ENSG00000096696	DSP
ENSG00000137203	TFAP2A
ENSG00000137210	TMEM14B
ENSG00000010017	RANBP9
ENSG00000124788	ATXN1
ENSG00000124795	DEK
ENSG00000124766	SOX4
ENSG00000111802	TDP2
ENSG00000112312	GMNN
ENSG00000275714	H3C1
ENSG00000286522	H3C2
ENSG00000287080	H3C3
ENSG00000197409	H3C4
ENSG00000274750	H3C6
ENSG00000273983	H3C8
ENSG00000278828	H3C10
ENSG00000275379	H3C11
ENSG00000197153	H3C12
ENSG00000187626	ZKSCAN4
ENSG00000204713	TRIM27
ENSG00000206503	HLA-A
ENSG00000137337	MDC1
ENSG00000196230	TUBB
ENSG00000204525	HLA-C
ENSG00000234745	HLA-B
ENSG00000226979	LTA
ENSG00000232810	TNF
ENSG00000204438	GPANK1
ENSG00000204390	HSPA1L
ENSG00000204389	HSPA1A
ENSG00000204388	HSPA1B
ENSG00000231852	CYP21A2
ENSG00000213676	ATF6B
ENSG00000204305	AGER
ENSG00000204304	PBX2
ENSG00000204267	TAP2
ENSG00000168394	TAP1
ENSG00000204256	BRD2
ENSG00000112473	SLC39A7
ENSG00000204227	RING1
ENSG00000231500	RPS18
ENSG00000204220	PFDN6
ENSG00000231925	TAPBP
ENSG00000112511	PHF1
ENSG00000213588	ZBTB9
ENSG00000137309	HMGA1
ENSG00000112033	PPARD
ENSG00000112062	MAPK14
ENSG00000112081	SRSF3
ENSG00000124762	CDKN1A
ENSG00000065491	TBC1D22B
ENSG00000112130	RNF8
ENSG00000124602	UNC5CL
ENSG00000112559	MDFI
ENSG00000112578	BYSL
ENSG00000112658	SRF
ENSG00000124571	XPO5
ENSG00000124688	MAD2L1BP
ENSG00000096384	HSP90AB1
ENSG00000146232	NFKBIE
ENSG00000198087	CD2AP
ENSG00000112115	IL17A
ENSG00000112118	MCM3
ENSG00000096093	EFHC1
ENSG00000151914	DST
ENSG00000112208	BAG2
ENSG00000196586	MYO6
ENSG00000146242	TPBG
ENSG00000135341	MAP3K7
ENSG00000057663	ATG5
ENSG00000112333	NR2E1
ENSG00000155111	CDK19
ENSG00000056972	TRAF3IP2
ENSG00000010810	FYN
ENSG00000196591	HDAC2
ENSG00000111877	MCM9
ENSG00000146352	CLVS2
ENSG00000118513	MYB
ENSG00000027697	IFNGR1
ENSG00000118503	TNFAIP3
ENSG00000001036	FUCA2
ENSG00000055208	TAB2
ENSG00000091831	ESR1
ENSG00000091844	RGS17
ENSG00000112038	OPRM1
ENSG00000049618	ARID1B
ENSG00000215712	TMEM242
ENSG00000092820	EZR
ENSG00000146457	WTAP
ENSG00000120438	TCP1
ENSG00000185345	PRKN
ENSG00000130024	PHF10
ENSG00000008018	PSMB1
ENSG00000002822	MAD1L1
ENSG00000075624	ACTB
ENSG00000122512	PMS2
ENSG00000106346	USP42
ENSG00000136238	RAC1
ENSG00000146576	C7orf26
ENSG00000106511	MEOX2
ENSG00000106541	AGR2
ENSG00000106546	AHR
ENSG00000048052	HDAC9
ENSG00000122691	TWIST1
ENSG00000136244	IL6
ENSG00000164548	TRA2A
ENSG00000105926	PALS2
ENSG00000122565	CBX3
ENSG00000005020	SKAP2
ENSG00000105991	HOXA1
ENSG00000106052	TAX1BP1
ENSG00000146592	CREB5
ENSG00000106100	NOD1
ENSG00000240583	AQP1
ENSG00000122507	BBS9
ENSG00000078967	UBE2D4
ENSG00000122515	ZMIZ2
ENSG00000196262	PPIA
ENSG00000188730	VWC2
ENSG00000185811	IKZF1
ENSG00000146648	EGFR
ENSG00000154978	VOPP1
ENSG00000146755	TRIM50
ENSG00000009954	BAZ1B
ENSG00000106635	BCL7B
ENSG00000176410	DNAJC30
ENSG00000106211	HSPB1
ENSG00000170027	YWHAG
ENSG00000091073	DTX2
ENSG00000127993	RBM48
ENSG00000198742	SMURF1
ENSG00000197343	ZNF655
ENSG00000168090	COPS6
ENSG00000146834	MEPCE
ENSG00000087077	TRIP6
ENSG00000087087	SRRT
ENSG00000167011	NAT16
ENSG00000106400	ZNHIT1
ENSG00000214253	FIS1
ENSG00000160999	SH2B2
ENSG00000135250	SRPK2
ENSG00000135249	RINT1
ENSG00000105974	CAV1
ENSG00000198898	CAPZA2
ENSG00000004866	ST7
ENSG00000001626	CFTR
ENSG00000128534	LSM8
ENSG00000106278	PTPRZ1
ENSG00000170775	GPR37
ENSG00000128513	POT1
ENSG00000186591	UBE2H
ENSG00000085662	AKR1B1
ENSG00000146859	TMEM140
ENSG00000080802	CNOT4
ENSG00000105887	MTPN
ENSG00000105894	PTN
ENSG00000055130	CUL1
ENSG00000106462	EZH2
ENSG00000082014	SMARCD3
ENSG00000196584	XRCC2
ENSG00000157212	PAXIP1
ENSG00000147364	FBXO25
ENSG00000147316	MCPH1
ENSG00000198791	CNOT7
ENSG00000078674	PCM1
ENSG00000061337	LZTS1
ENSG00000179388	EGR3
ENSG00000277586	NEFL
ENSG00000104765	BNIP3L
ENSG00000120885	CLU
ENSG00000133872	SARAF
ENSG00000129691	ASH2L
ENSG00000104365	IKBKB
ENSG00000253729	PRKDC
ENSG00000169139	UBE2V2
ENSG00000047249	ATP6V1H
ENSG00000147509	RGS20
ENSG00000171316	CHD7
ENSG00000198363	ASPH
ENSG00000147573	TRIM55
ENSG00000121022	COPS5
ENSG00000104321	TRPA1
ENSG00000147601	TERF1
ENSG00000104343	UBE2W
ENSG00000154589	LY96
ENSG00000104312	RIPK2
ENSG00000104320	NBN
ENSG00000186106	ANKRD46
ENSG00000164924	YWHAZ
ENSG00000048392	RRM2B
ENSG00000155087	ODF1
ENSG00000104412	EMC2
ENSG00000164754	RAD21
ENSG00000136999	CCN3
ENSG00000178764	ZHX2
ENSG00000156795	NTAQ1
ENSG00000175946	KLHL38
ENSG00000164983	TMEM65
ENSG00000170881	RNF139
ENSG00000136997	MYC
ENSG00000104419	NDRG1
ENSG00000179950	PUF60
ENSG00000261150	EPPK1
ENSG00000179526	SHARPIN
ENSG00000185122	HSF1
ENSG00000160957	RECQL4
ENSG00000170619	COMMD5
ENSG00000182307	C8orf33
ENSG00000080503	SMARCA2
ENSG00000096968	JAK2
ENSG00000171855	IFNB1
ENSG00000147889	CDKN2A
ENSG00000107201	DDX58
ENSG00000197579	TOPORS
ENSG00000086061	DNAJA1
ENSG00000107262	BAG1
ENSG00000086065	CHMP5
ENSG00000172724	CCL19
ENSG00000165280	VCP
ENSG00000204930	FAM221B
ENSG00000137075	RNF38
ENSG00000099139	PCSK5
ENSG00000196781	TLE1
ENSG00000135018	UBQLN1
ENSG00000196730	DAPK1
ENSG00000148082	SHC3
ENSG00000165025	SYK
ENSG00000158079	PTPDC1
ENSG00000119509	INVS
ENSG00000136826	KLF4
ENSG00000136810	TXN
ENSG00000056558	TRAF1
ENSG00000136930	PSMB7
ENSG00000044574	HSPA5
ENSG00000119487	MAPKAP1
ENSG00000136807	CDK9
ENSG00000148346	LCN2
ENSG00000167110	GOLGA2
ENSG00000197694	SPTAN1
ENSG00000119383	PTPA
ENSG00000136827	TOR1A
ENSG00000136878	USP20
ENSG00000097007	ABL1
ENSG00000165699	TSC1
ENSG00000148248	SURF4
ENSG00000196363	WDR5
ENSG00000186350	RXRA
ENSG00000122133	PAEP
ENSG00000187796	CARD9
ENSG00000165689	ENTR1
ENSG00000148400	NOTCH1
ENSG00000127191	TRAF2
ENSG00000169583	CLIC3
ENSG00000176101	SSNA1
ENSG00000197191	CYSRT1
ENSG00000067057	PFKP
ENSG00000134460	IL2RA
ENSG00000107485	GATA3
ENSG00000123240	OPTN
ENSG00000065328	MCM10
ENSG00000086475	SEPHS1
ENSG00000152457	DCLRE1C
ENSG00000026025	VIM
ENSG00000148444	COMMD3
ENSG00000269897	COMMD3-BMI1
ENSG00000179133	C10orf67
ENSG00000107968	MAP3K8
ENSG00000148516	ZEB1
ENSG00000108094	CUL2
ENSG00000095794	CREM
ENSG00000169813	HNRNPF
ENSG00000172661	WASHC2C
ENSG00000225830	ERCC6
ENSG00000072401	UBE2D1
ENSG00000170312	CDK1
ENSG00000096717	SIRT1
ENSG00000165732	DDX21
ENSG00000166228	PCBD1
ENSG00000138315	OIT3
ENSG00000185009	AP3M1
ENSG00000171862	PTEN
ENSG00000185745	IFIT1
ENSG00000095585	BLNK
ENSG00000155229	MMS19
ENSG00000023839	ABCC2
ENSG00000213341	CHUK
ENSG00000166135	HIF1AN
ENSG00000107816	LZTS2
ENSG00000166167	BTRC
ENSG00000198408	OGA
ENSG00000107862	GBF1
ENSG00000077150	NFKB2
ENSG00000107882	SUFU
ENSG00000171206	TRIM8
ENSG00000148843	PDCD11
ENSG00000148737	TCF7L2
ENSG00000187164	SHTN1
ENSG00000107581	EIF3A
ENSG00000151929	BAG3
ENSG00000107949	BCCIP
ENSG00000142082	SIRT3
ENSG00000185885	IFITM1
ENSG00000142089	IFITM3
ENSG00000185507	IRF7
ENSG00000205867	KRTAP5-2
ENSG00000196224	KRTAP5-3
ENSG00000241598	KRTAP5-4
ENSG00000205864	KRTAP5-6
ENSG00000117984	CTSD
ENSG00000166333	ILK
ENSG00000166337	TAF10
ENSG00000175390	EIF3F
ENSG00000205339	IPO7
ENSG00000129083	COPB1
ENSG00000129084	PSMA1
ENSG00000110696	C11orf58
ENSG00000129152	MYOD1
ENSG00000110768	GTF2H1
ENSG00000134333	LDHA
ENSG00000074319	TSG101
ENSG00000151116	UEVLD
ENSG00000148943	LIN7C
ENSG00000176697	BDNF
ENSG00000007372	PAX6
ENSG00000135378	PRRG4
ENSG00000135363	LMO2
ENSG00000026508	CD44
ENSG00000110442	COMMD9
ENSG00000175104	TRAF6
ENSG00000134574	DDB2
ENSG00000066336	SPI1
ENSG00000110536	PTPMT1
ENSG00000149115	TNKS1BP1
ENSG00000149136	SSRP1
ENSG00000156587	UBE2L6
ENSG00000172409	CLP1
ENSG00000198561	CTNND1
ENSG00000166900	STX3
ENSG00000110446	SLC15A3
ENSG00000167986	DDB1
ENSG00000089597	GANAB
ENSG00000162231	NXF1
ENSG00000133321	PLAAT4
ENSG00000126432	PRDX5
ENSG00000168066	SF1
ENSG00000133895	MEN1
ENSG00000168062	BATF2
ENSG00000149809	TM7SF2
ENSG00000162298	SYVN1
ENSG00000133884	DPF2
ENSG00000142186	SCYL1
ENSG00000173039	RELA
ENSG00000172977	KAT5
ENSG00000172638	EFEMP2
ENSG00000175592	FOSL1
ENSG00000175467	SART1
ENSG00000175294	CATSPER1
ENSG00000174851	YIF1A
ENSG00000174744	BRMS1
ENSG00000174483	BBS1
ENSG00000239306	RBM14
ENSG00000172531	PPP1CA
ENSG00000167797	CDK2AP2
ENSG00000110092	CCND1
ENSG00000244411	KRTAP5-7
ENSG00000254997	KRTAP5-9
ENSG00000204571	KRTAP5-11
ENSG00000054965	FAM168A
ENSG00000214517	PPME1
ENSG00000166439	RNF169
ENSG00000137486	ARRB1
ENSG00000149273	RPS3
ENSG00000048649	RSF1
ENSG00000149262	INTS4
ENSG00000074266	EED
ENSG00000086991	NOX4
ENSG00000134640	MTNR1B
ENSG00000042429	MED17
ENSG00000020922	MRE11
ENSG00000137693	YAP1
ENSG00000023445	BIRC3
ENSG00000110330	BIRC2
ENSG00000196611	MMP1
ENSG00000204403	CASP12
ENSG00000196954	CASP4
ENSG00000137752	CASP1
ENSG00000166266	CUL5
ENSG00000075239	ACAT1
ENSG00000149311	ATM
ENSG00000137713	PPP2R1B
ENSG00000149591	TAGLN
ENSG00000198851	CD3E
ENSG00000188486	H2AX
ENSG00000110395	CBL
ENSG00000036672	USP2
ENSG00000137699	TRIM29
ENSG00000196914	ARHGEF12
ENSG00000109943	CRTAM
ENSG00000109971	HSPA8
ENSG00000149554	CHEK1
ENSG00000134954	ETS1
ENSG00000151702	FLI1
ENSG00000170322	NFRKB
ENSG00000084234	APLP2
ENSG00000151067	CACNA1C
ENSG00000078246	TULP3
ENSG00000197905	TEAD4
ENSG00000111224	PARP11
ENSG00000067182	TNFRSF1A
ENSG00000111640	GAPDH
ENSG00000111642	CHD4
ENSG00000111679	PTPN6
ENSG00000215021	PHB2
ENSG00000175899	A2M
ENSG00000139112	GABARAPL1
ENSG00000111196	MAGOHB
ENSG00000084463	WBP11
ENSG00000048540	LMO3
ENSG00000111716	LDHB
ENSG00000133703	KRAS
ENSG00000133704	IPO8
ENSG00000188906	LRRK2
ENSG00000198001	IRAK4
ENSG00000189079	ARID2
ENSG00000111424	VDR
ENSG00000181929	PRKAG1
ENSG00000167552	TUBA1A
ENSG00000187778	MCRS1
ENSG00000139644	TMBIM6
ENSG00000086159	AQP6
ENSG00000066117	SMARCD1
ENSG00000123268	ATF1
ENSG00000135457	TFCP2
ENSG00000184271	POU6F1
ENSG00000183283	DAZAP2
ENSG00000123358	NR4A1
ENSG00000167768	KRT1
ENSG00000170421	KRT8
ENSG00000111057	KRT18
ENSG00000167779	IGFBP6
ENSG00000172819	RARG
ENSG00000185591	SP1
ENSG00000170653	ATF7
ENSG00000094916	CBX5
ENSG00000135486	HNRNPA1
ENSG00000065357	DGKA
ENSG00000123374	CDK2
ENSG00000092841	MYL6
ENSG00000139613	SMARCC2
ENSG00000135473	PAN2
ENSG00000110944	IL23A
ENSG00000170581	STAT2
ENSG00000196531	NACA
ENSG00000166888	STAT6
ENSG00000111087	GLI1
ENSG00000175197	DDIT3
ENSG00000175203	DCTN2
ENSG00000135506	OS9
ENSG00000061987	MON2
ENSG00000184575	XPOT
ENSG00000183735	TBK1
ENSG00000149948	HMGA2
ENSG00000111530	CAND1
ENSG00000135679	MDM2
ENSG00000090382	LYZ
ENSG00000111596	CNOT2
ENSG00000179941	BBS10
ENSG00000120798	NR2C1
ENSG00000074527	NTN4
ENSG00000111144	LTA4H
ENSG00000075415	SLC25A3
ENSG00000166130	IKBIP
ENSG00000166598	HSP90B1
ENSG00000074590	NUAK1
ENSG00000110876	SELPLG
ENSG00000139436	GIT2
ENSG00000174437	ATP2A2
ENSG00000111275	ALDH2
ENSG00000111335	OAS2
ENSG00000089225	TBX5
ENSG00000152137	HSPB8
ENSG00000089154	GCN1
ENSG00000088986	DYNLL1
ENSG00000110987	BCL7A
ENSG00000196498	NCOR2
ENSG00000150991	UBC
ENSG00000139370	SLC15A4
ENSG00000177169	ULK1
ENSG00000072609	CHFR
ENSG00000198033	TUBA3C
ENSG00000132950	ZMYM5
ENSG00000150459	SAP18
ENSG00000132964	CDK8
ENSG00000165556	CDX2
ENSG00000189403	HMGB1
ENSG00000139618	BRCA2
ENSG00000180138	CSNK1A1L
ENSG00000120690	ELF1
ENSG00000120659	TNFSF11
ENSG00000139687	RB1
ENSG00000102753	KPNA3
ENSG00000165416	SUGT1
ENSG00000102837	OLFM4
ENSG00000083535	PIBF1
ENSG00000102554	KLF5
ENSG00000188243	COMMD6
ENSG00000178695	KCTD12
ENSG00000136158	SPRY2
ENSG00000153487	ING1
ENSG00000102606	ARHGEF7
ENSG00000139842	CUL4A
ENSG00000129484	PARP2
ENSG00000129538	RNASE1
ENSG00000092199	HNRNPC
ENSG00000092201	SUPT16H
ENSG00000157227	MMP14
ENSG00000100462	PRMT5
ENSG00000100813	ACIN1
ENSG00000179933	C14orf119
ENSG00000100836	PABPN1
ENSG00000100884	CPNE6
ENSG00000092098	RNF31
ENSG00000213928	IRF9
ENSG00000092295	TGM1
ENSG00000136305	CIDEB
ENSG00000129465	RIPK3
ENSG00000100902	PSMA6
ENSG00000100906	NFKBIA
ENSG00000092208	GEMIN2
ENSG00000165501	LRR1
ENSG00000073712	FERMT2
ENSG00000198554	WDHD1
ENSG00000131981	LGALS3
ENSG00000100644	HIF1A
ENSG00000154001	PPP2R5E
ENSG00000089775	ZBTB25
ENSG00000100632	ERH
ENSG00000100650	SRSF5
ENSG00000133997	MED6
ENSG00000205683	DPF3
ENSG00000170345	FOS
ENSG00000133935	ERG28
ENSG00000071537	SEL1L
ENSG00000198668	CALM1
ENSG00000100784	RPS6KA5
ENSG00000165934	CPSF2
ENSG00000196136	SERPINA3
ENSG00000127152	BCL11B
ENSG00000100811	YY1
ENSG00000080824	HSP90AA1
ENSG00000089902	RCOR1
ENSG00000131323	TRAF3
ENSG00000185215	TNFAIP2
ENSG00000166165	CKB
ENSG00000166170	BAG5
ENSG00000142208	AKT1
ENSG00000184984	CHRM5
ENSG00000182117	NOP10
ENSG00000159251	ACTC1
ENSG00000051180	RAD51
ENSG00000092445	TYRO3
ENSG00000067369	TP53BP1
ENSG00000168781	PPIP5K1
ENSG00000166710	B2M
ENSG00000140279	DUOX2
ENSG00000104177	MYEF2
ENSG00000128951	DUT
ENSG00000138600	SPPL2A
ENSG00000069956	MAPK6
ENSG00000169856	ONECUT1
ENSG00000069869	NEDD4
ENSG00000182718	ANXA2
ENSG00000140416	TPM1
ENSG00000185088	RPS27L
ENSG00000166803	PCLAF
ENSG00000103671	TRIP4
ENSG00000090487	SPG21
ENSG00000166949	SMAD3
ENSG00000140332	TLE3
ENSG00000213614	HEXA
ENSG00000140463	BBS4
ENSG00000067141	NEO1
ENSG00000140464	PML
ENSG00000137868	STRA6
ENSG00000103653	CSK
ENSG00000140365	COMMD4
ENSG00000169375	SIN3A
ENSG00000169371	SNUPN
ENSG00000140367	UBE2Q2
ENSG00000167196	FBXO22
ENSG00000117906	RCN2
ENSG00000140368	PSTPIP1
ENSG00000041357	PSMA4
ENSG00000185787	MORF4L1
ENSG00000140379	BCL2A1
ENSG00000156206	CFAP161
ENSG00000172349	IL16
ENSG00000073417	PDE8A
ENSG00000172183	ISG20
ENSG00000140525	FANCI
ENSG00000185043	CIB1
ENSG00000197299	BLM
ENSG00000184508	HDDC3
ENSG00000184056	VPS33B
ENSG00000140443	IGF1R
ENSG00000103152	MPG
ENSG00000086504	MRPL28
ENSG00000103266	STUB1
ENSG00000127588	GNG13
ENSG00000103275	UBE2I
ENSG00000095906	NUBP2
ENSG00000131653	TRAF7
ENSG00000182685	BRICD5
ENSG00000205937	RNPS1
ENSG00000140992	PDPK1
ENSG00000005339	CREBBP
ENSG00000090447	TFAP4
ENSG00000168140	VASN
ENSG00000103423	DNAJA3
ENSG00000089486	CDIP1
ENSG00000118900	UBN1
ENSG00000118898	PPL
ENSG00000078328	RBFOX1
ENSG00000187555	USP7
ENSG00000179583	CIITA
ENSG00000189067	LITAF
ENSG00000069764	PLA2G10
ENSG00000166783	MARF1
ENSG00000166851	PLK1
ENSG00000090905	TNRC6A
ENSG00000140750	ARHGAP17
ENSG00000077238	IL4R
ENSG00000103522	IL21R
ENSG00000077235	GTF3C1
ENSG00000197272	IL27
ENSG00000178952	TUFM
ENSG00000196296	ATP2A1
ENSG00000103502	CDIPT
ENSG00000149923	PPP4C
ENSG00000102882	MAPK3
ENSG00000169217	CD2BP2
ENSG00000179958	DCTPP1
ENSG00000099385	BCL7C
ENSG00000167397	VKORC1
ENSG00000089280	FUS
ENSG00000196470	SIAH1
ENSG00000166164	BRD7
ENSG00000167207	NOD2
ENSG00000083799	CYLD
ENSG00000103479	RBL2
ENSG00000140718	FTO
ENSG00000087245	MMP2
ENSG00000167005	NUDT21
ENSG00000125124	BBS2
ENSG00000205364	MT1M
ENSG00000169688	MT1B
ENSG00000102962	CCL22
ENSG00000140859	KIFC3
ENSG00000125166	GOT2
ENSG00000150394	CDH8
ENSG00000067955	CBFB
ENSG00000102871	TRADD
ENSG00000102878	HSF4
ENSG00000205250	E2F4
ENSG00000196155	PLEKHG4
ENSG00000102974	CTCF
ENSG00000102977	ACD
ENSG00000102898	NUTF2
ENSG00000072736	NFATC3
ENSG00000103056	SMPD3
ENSG00000062038	CDH3
ENSG00000039068	CDH1
ENSG00000132612	VPS4A
ENSG00000132604	TERF2
ENSG00000157368	IL34
ENSG00000168404	MLKL
ENSG00000034713	GABARAPL2
ENSG00000166848	TERF2IP
ENSG00000153815	CMIP
ENSG00000135698	MPHOSPH6
ENSG00000140945	CDH13
ENSG00000140943	MBTPS1
ENSG00000103175	WFDC1
ENSG00000135709	KIAA0513
ENSG00000140968	IRF8
ENSG00000140941	MAP1LC3B
ENSG00000172530	BANP
ENSG00000158545	ZC3H18
ENSG00000167508	MVD
ENSG00000167522	ANKRD11
ENSG00000158792	SPATA2L
ENSG00000187741	FANCA
ENSG00000167193	CRK
ENSG00000174238	PITPNA
ENSG00000174231	PRPF8
ENSG00000132383	RPA1
ENSG00000141456	PELP1
ENSG00000141480	ARRB2
ENSG00000108528	SLC25A11
ENSG00000196388	INCA1
ENSG00000108561	C1QBP
ENSG00000091592	NLRP1
ENSG00000108590	MED31
ENSG00000132530	XAF1
ENSG00000174327	SLC16A13
ENSG00000132535	DLG4
ENSG00000181856	SLC2A4
ENSG00000072818	ACAP1
ENSG00000187838	PLSCR3
ENSG00000181222	POLR2A
ENSG00000141510	TP53
ENSG00000178999	AURKB
ENSG00000133026	MYH10
ENSG00000141052	MYOCD
ENSG00000011295	TTC19
ENSG00000141027	NCOR1
ENSG00000166582	CENPV
ENSG00000170315	UBB
ENSG00000178307	TMEM11
ENSG00000109072	VTN
ENSG00000076604	TRAF4
ENSG00000108256	NUFIP2
ENSG00000196712	NF1
ENSG00000010244	ZNF207
ENSG00000108671	PSMD11
ENSG00000108691	CCL2
ENSG00000172156	CCL11
ENSG00000181374	CCL13
ENSG00000270647	TAF15
ENSG00000271503	CCL5
ENSG00000125691	RPL23
ENSG00000173991	TCAP
ENSG00000141736	ERBB2
ENSG00000161405	IKZF3
ENSG00000131759	RARA
ENSG00000131747	TOP2A
ENSG00000131746	TNS4
ENSG00000073584	SMARCE1
ENSG00000204889	KRT40
ENSG00000212899	KRTAP3-3
ENSG00000212900	KRTAP3-2
ENSG00000212901	KRTAP3-1
ENSG00000221852	KRTAP1-5
ENSG00000221880	KRTAP1-3
ENSG00000188581	KRTAP1-1
ENSG00000212724	KRTAP2-3
ENSG00000213417	KRTAP2-4
ENSG00000212721	KRTAP4-11
ENSG00000213416	KRTAP4-12
ENSG00000198271	KRTAP4-5
ENSG00000171396	KRTAP4-4
ENSG00000244537	KRTAP4-2
ENSG00000198443	KRTAP4-1
ENSG00000239886	KRTAP9-2
ENSG00000204873	KRTAP9-3
ENSG00000187272	KRTAP9-8
ENSG00000241595	KRTAP9-4
ENSG00000186860	KRTAP17-1
ENSG00000131737	KRT34
ENSG00000094796	KRT31
ENSG00000171346	KRT15
ENSG00000173805	HAP1
ENSG00000173801	JUP
ENSG00000108773	KAT2A
ENSG00000126561	STAT5A
ENSG00000168610	STAT3
ENSG00000131462	TUBG1
ENSG00000126581	BECN1
ENSG00000131467	PSME3
ENSG00000012048	BRCA1
ENSG00000108840	HDAC5
ENSG00000030582	GRN
ENSG00000131095	GFAP
ENSG00000225190	PLEKHM1
ENSG00000141279	NPEPPS
ENSG00000108424	KPNB1
ENSG00000108468	CBX1
ENSG00000136436	CALCOCO2
ENSG00000159202	UBE2Z
ENSG00000167085	PHB
ENSG00000064300	NGFR
ENSG00000108848	LUC7L3
ENSG00000008294	SPAG9
ENSG00000121058	COIL
ENSG00000136450	SRSF1
ENSG00000264364	DYNLL2
ENSG00000005381	MPO
ENSG00000108395	TRIM37
ENSG00000141367	CLTC
ENSG00000068097	HEATR6
ENSG00000136492	BRIP1
ENSG00000136485	DCAF7
ENSG00000198909	MAP3K3
ENSG00000087191	PSMC5
ENSG00000108604	SMARCD2
ENSG00000259384	GH1
ENSG00000108654	DDX5
ENSG00000108854	SMURF2
ENSG00000154229	PRKCA
ENSG00000182481	KPNA2
ENSG00000172809	RPL38
ENSG00000109062	SLC9A3R1
ENSG00000188612	SUMO2
ENSG00000177885	GRB2
ENSG00000108469	RECQL5
ENSG00000132478	UNK
ENSG00000132481	TRIM47
ENSG00000167880	EVPL
ENSG00000176170	SPHK1
ENSG00000175931	UBE2O
ENSG00000181038	METTL23
ENSG00000078687	TNRC6C
ENSG00000184557	SOCS3
ENSG00000141543	EIF4A3
ENSG00000141527	CARD14
ENSG00000173821	RNF213
ENSG00000141577	CEP131
ENSG00000184009	ACTG1
ENSG00000185359	HGS
ENSG00000182676	PPP1R27
ENSG00000141552	ANAPC11
ENSG00000187531	SIRT7
ENSG00000176155	CCDC57
ENSG00000141526	SLC16A3
ENSG00000141551	CSNK1D
ENSG00000141568	FOXK2
ENSG00000141542	RAB40B
ENSG00000080986	NDC80
ENSG00000101608	MYL12A
ENSG00000082397	EPB41L3
ENSG00000017797	RALBP1
ENSG00000141404	GNAL
ENSG00000176014	TUBB6
ENSG00000101639	CEP192
ENSG00000101752	MIB1
ENSG00000101773	RBBP8
ENSG00000141380	SS18
ENSG00000170558	CDH2
ENSG00000078142	PIK3C3
ENSG00000152234	ATP5F1A
ENSG00000078043	PIAS2
ENSG00000175387	SMAD2
ENSG00000101665	SMAD7
ENSG00000172361	CFAP53
ENSG00000196628	TCF4
ENSG00000172175	MALT1
ENSG00000057149	SERPINB3
ENSG00000150636	CCDC102B
ENSG00000133313	CNDP2
ENSG00000131196	NFATC1
ENSG00000172270	BSG
ENSG00000070423	RNF126
ENSG00000118046	STK11
ENSG00000071655	MBD3
ENSG00000071564	TCF3
ENSG00000129968	ABHD17A
ENSG00000133243	BTBD2
ENSG00000105325	FZR1
ENSG00000167658	EEF2
ENSG00000077463	SIRT6
ENSG00000031823	RANBP3
ENSG00000088247	KHSRP
ENSG00000104833	TUBB4A
ENSG00000125657	TNFSF9
ENSG00000125730	C3
ENSG00000141968	VAV1
ENSG00000090659	CD209
ENSG00000066044	ELAVL1
ENSG00000167772	ANGPTL4
ENSG00000099783	HNRNPM
ENSG00000198258	UBL5
ENSG00000127445	PIN1
ENSG00000090339	ICAM1
ENSG00000105401	CDC37
ENSG00000129351	ILF3
ENSG00000142453	CARM1
ENSG00000127616	SMARCA4
ENSG00000130159	ECSIT
ENSG00000105576	TNPO2
ENSG00000171223	JUNB
ENSG00000105610	KLF1
ENSG00000179218	CALR
ENSG00000104903	LYL1
ENSG00000072062	PRKACA
ENSG00000123143	PKN1
ENSG00000099795	NDUFB7
ENSG00000105141	CASP14
ENSG00000141867	BRD4
ENSG00000171954	CYP4F22
ENSG00000167460	TPM4
ENSG00000072958	AP1M1
ENSG00000127511	SIN3B
ENSG00000105393	BABAM1
ENSG00000096996	IL12RB1
ENSG00000130522	JUND
ENSG00000130511	SSBP4
ENSG00000051128	HOMER3
ENSG00000064490	RFXANK
ENSG00000186010	NDUFA13
ENSG00000105173	CCNE1
ENSG00000131941	RHPN2
ENSG00000245848	CEBPA
ENSG00000153879	CEBPG
ENSG00000124299	PEPD
ENSG00000105698	USF2
ENSG00000105675	ATP4A
ENSG00000105270	CLIP3
ENSG00000126247	CAPNS1
ENSG00000197050	ZNF420
ENSG00000011332	DPF1
ENSG00000130402	ACTN4
ENSG00000068903	SIRT2
ENSG00000104825	NFKBIB
ENSG00000128016	ZFP36
ENSG00000105193	RPS16
ENSG00000105197	TIMM50
ENSG00000105223	PLD3
ENSG00000269858	EGLN2
ENSG00000105329	TGFB1
ENSG00000170956	CEACAM3
ENSG00000105404	RABAC1
ENSG00000028277	POU2F2
ENSG00000079462	PAFAH1B3
ENSG00000105755	ETHE1
ENSG00000069399	BCL3
ENSG00000130202	NECTIN2
ENSG00000104856	RELB
ENSG00000007047	MARK4
ENSG00000104881	PPP1R13L
ENSG00000185800	DMWD
ENSG00000160014	CALM3
ENSG00000090372	STRN4
ENSG00000105281	SLC1A5
ENSG00000063169	BICRA
ENSG00000105483	CARD8
ENSG00000087076	HSD17B14
ENSG00000183207	RUVBL2
ENSG00000130529	TRPM4
ENSG00000142541	RPL13A
ENSG00000126456	IRF3
ENSG00000126457	PRMT1
ENSG00000039650	PNKP
ENSG00000131408	NR1H2
ENSG00000105383	CD33
ENSG00000105568	PPP2R1A
ENSG00000197928	ZNF677
ENSG00000142405	NLRP12
ENSG00000105618	PRPF31
ENSG00000105617	LENG1
ENSG00000131042	LILRB2
ENSG00000167615	LENG8
ENSG00000104972	LILRB1
ENSG00000242019	KIR3DL3
ENSG00000243772	KIR2DL3
ENSG00000125498	KIR2DL1
ENSG00000189013	KIR2DL4
ENSG00000167633	KIR3DL1
ENSG00000221957	KIR2DS4
ENSG00000022556	NLRP2
ENSG00000125503	PPP1R12C
ENSG00000180089	TMEM86B
ENSG00000108106	UBE2S
ENSG00000063244	U2AF2
ENSG00000196263	ZNF471
ENSG00000127903	ZNF835
ENSG00000130726	TRIM28
ENSG00000125826	RBCK1
ENSG00000101266	CSNK2A1
ENSG00000198053	SIRPA
ENSG00000101361	NOP56
ENSG00000198171	DDRGK1
ENSG00000088888	MAVS
ENSG00000171867	PRNP
ENSG00000132646	PCNA
ENSG00000125885	MCM8
ENSG00000125845	BMP2
ENSG00000125863	MKKS
ENSG00000125868	DSTN
ENSG00000101306	MYLK2
ENSG00000285382	COMMD7
ENSG00000101367	MAPRE1
ENSG00000101412	E2F1
ENSG00000101421	CHMP4B
ENSG00000101444	AHCY
ENSG00000078747	ITCH
ENSG00000101460	MAP1LC3A
ENSG00000198646	NCOA6
ENSG00000131051	RBM39
ENSG00000080839	RBL1
ENSG00000197122	SRC
ENSG00000198900	TOP1
ENSG00000124181	PLCG1
ENSG00000101076	HNF4A
ENSG00000124102	PI3
ENSG00000124145	SDC4
ENSG00000064601	CTSA
ENSG00000100985	MMP9
ENSG00000101017	CD40
ENSG00000101040	ZMYND8
ENSG00000124151	NCOA3
ENSG00000124207	CSE1L
ENSG00000158480	SPATA2
ENSG00000124226	RNF114
ENSG00000244687	UBE2V1
ENSG00000172216	CEBPB
ENSG00000196396	PTPN1
ENSG00000101126	ADNP
ENSG00000101096	NFATC2
ENSG00000019186	CYP24A1
ENSG00000101132	PFDN4
ENSG00000087586	AURKA
ENSG00000124103	FAM209A
ENSG00000124253	PCK1
ENSG00000184402	SS18L1
ENSG00000101193	GID8
ENSG00000101210	EEF1A2
ENSG00000196700	ZNF512B
ENSG00000171703	TCEA2
ENSG00000125510	OPRL1
ENSG00000154723	ATP5PF
ENSG00000142192	APP
ENSG00000244025	KRTAP19-3
ENSG00000186977	KRTAP19-5
ENSG00000244362	KRTAP19-7
ENSG00000186930	KRTAP6-2
ENSG00000184724	KRTAP6-1
ENSG00000183640	KRTAP8-1
ENSG00000182591	KRTAP11-1
ENSG00000159140	SON
ENSG00000159216	RUNX1
ENSG00000159228	CBR1
ENSG00000157557	ETS2
ENSG00000185658	BRWD1
ENSG00000160201	U2AF1
ENSG00000142182	DNMT3L
ENSG00000215455	KRTAP10-1
ENSG00000212935	KRTAP10-3
ENSG00000272804	KRTAP10-7
ENSG00000187766	KRTAP10-8
ENSG00000221837	KRTAP10-9
ENSG00000221859	KRTAP10-10
ENSG00000243489	KRTAP10-11
ENSG00000212933	KRTAP12-4
ENSG00000205439	KRTAP12-3
ENSG00000221864	KRTAP12-2
ENSG00000187175	KRTAP12-1
ENSG00000160307	S100B
ENSG00000177663	IL17RA
ENSG00000015475	BID
ENSG00000063515	GSC2
ENSG00000100075	SLC25A1
ENSG00000100084	HIRA
ENSG00000185651	UBE2L3
ENSG00000100023	PPIL2
ENSG00000100030	MAPK1
ENSG00000186716	BCR
ENSG00000099956	SMARCB1
ENSG00000099991	CABIN1
ENSG00000138867	GUCD1
ENSG00000183765	CHEK2
ENSG00000182944	EWSR1
ENSG00000100225	FBXO7
ENSG00000100292	HMOX1
ENSG00000100345	MYH9
ENSG00000100348	TXN2
ENSG00000100385	IL2RB
ENSG00000128340	RAC2
ENSG00000100129	EIF3L
ENSG00000100142	POLR2F
ENSG00000213923	CSNK1E
ENSG00000283900	TPTEP2-CSNK1E
ENSG00000128272	ATF4
ENSG00000100354	TNRC6B
ENSG00000196588	MRTFA
ENSG00000196236	XPNPEP3
ENSG00000100393	EP300
ENSG00000196419	XRCC6
ENSG00000159958	TNFRSF13C
ENSG00000077942	FBLN1
ENSG00000130638	ATXN10
ENSG00000008735	MAPK8IP2
ENSG00000256646
ENSG00000260233	ZNRD2
ENSG00000275688
ENSG00000269307
ENSG00000286740

## Sheet: Table S4
Table S4. Enrichment analysis for the 1575 autosomal PSORS-interacting genes in the Reactome database
ID	Description	GeneRatio	BgRatio	pvalue	p.adjust	qvalue	geneID	Count
R-HSA-449147	Signaling by Interleukins	169/1264	462/10867	1.13E-46	1.59E-43	7.76E-44	PIK3CD/TNFRSF1B/CDC42/IFNLR1/TXLNA/LCK/JUN/IL23R/VCAM1/PSMA5/CAPZA1/PSMB4/SHC1/POU2F1/PTGS2/PELI1/IL1B/IL36RN/ATF2/STAT1/STAT4/CREB1/FN1/CCL20/MYD88/PSMD6/IL12A/SOX2/BCL6/TNIP2/CXCL8/CXCL10/MAPK10/NFKB1/IL2/IL21/IL7R/PIK3R1/TSLP/LMNB1/IL3/CSF2/IL13/IL4/HSPA9/CSF1R/IL12B/FBXW11/CANX/SQSTM1/IRF4/H3C1/H3C2/H3C3/H3C4/H3C6/H3C8/H3C10/H3C11/H3C12/TNF/AGER/MAPK14/CDKN1A/IL17A/MAP3K7/FYN/TAB2/OPRM1/TCP1/…	169
R-HSA-166166	MyD88-independent TLR4 cascade	53/1264	99/10867	2.11E-24	7.94E-22	3.88E-22	JUN/IKBKE/TANK/ATF2/CASP8/CREB1/TNIP2/MAPK10/NFKB1/UBE2D3/UBE2D2/CD14/FBXW11/RIPK1/AGER/MAPK14/MAP3K7/TAB2/NOD1/CUL1/IKBKB/LY96/RIPK2/MAP3K8/UBE2D1/CHUK/BTRC/NFKB2/IRF7/TRAF6/RELA/BIRC3/BIRC2/PPP2R1B/ATF1/TBK1/UBC/HMGB1/RIPK3/NFKBIA/FOS/RPS6KA5/TRAF3/MAPK3/NOD2/UBB/NFKBIB/IRF3/PPP2R1A/UBE2V1/APP/S100B/MAPK1	53
R-HSA-937061	TRIF(TICAM1)-mediated TLR4 signaling	53/1264	99/10867	2.11E-24	7.94E-22	3.88E-22	JUN/IKBKE/TANK/ATF2/CASP8/CREB1/TNIP2/MAPK10/NFKB1/UBE2D3/UBE2D2/CD14/FBXW11/RIPK1/AGER/MAPK14/MAP3K7/TAB2/NOD1/CUL1/IKBKB/LY96/RIPK2/MAP3K8/UBE2D1/CHUK/BTRC/NFKB2/IRF7/TRAF6/RELA/BIRC3/BIRC2/PPP2R1B/ATF1/TBK1/UBC/HMGB1/RIPK3/NFKBIA/FOS/RPS6KA5/TRAF3/MAPK3/NOD2/UBB/NFKBIB/IRF3/PPP2R1A/UBE2V1/APP/S100B/MAPK1	53
R-HSA-6805567	Keratinization	82/1264	214/10867	2.27E-24	7.94E-22	3.88E-22	KAZN/FLG/LCE5A/LCE3E/LCE3D/LCE3C/LCE3A/LCE2D/LCE2C/LCE2B/LCE2A/LCE4A/LCE1F/LCE1E/LCE1D/LCE1C/LCE1B/LCE1A/IVL/SPRR3/SPRR2G/LELP1/LORICRIN/CSTA/DSP/KRTAP5-2/KRTAP5-3/KRTAP5-4/KRTAP5-6/KRTAP5-7/KRTAP5-9/KRTAP5-11/KRT1/KRT8/KRT18/TGM1/PPL/KRT40/KRTAP3-3/KRTAP3-2/KRTAP3-1/KRTAP1-5/KRTAP1-3/KRTAP1-1/KRTAP2-3/KRTAP2-4/KRTAP4-11/KRTAP4-5/KRTAP4-4/KRTAP4-2/KRTAP4-1/KRTAP9-2/KRTAP9-3/KRTAP9-8/KRTAP9-4/KRTA…	82
R-HSA-168164	Toll Like Receptor 3 (TLR3) Cascade	51/1264	94/10867	6.93E-24	1.94E-21	9.50E-22	JUN/IKBKE/TANK/ATF2/CASP8/CREB1/TNIP2/MAPK10/NFKB1/UBE2D3/UBE2D2/FBXW11/RIPK1/AGER/MAPK14/MAP3K7/TAB2/NOD1/CUL1/IKBKB/RIPK2/MAP3K8/UBE2D1/CHUK/BTRC/NFKB2/IRF7/TRAF6/RELA/BIRC3/BIRC2/PPP2R1B/ATF1/TBK1/UBC/HMGB1/RIPK3/NFKBIA/FOS/RPS6KA5/TRAF3/MAPK3/NOD2/UBB/NFKBIB/IRF3/PPP2R1A/UBE2V1/APP/S100B/MAPK1	51
R-HSA-166016	Toll Like Receptor 4 (TLR4) Cascade	60/1264	135/10867	5.22E-22	1.22E-19	5.96E-20	JUN/S100A9/S100A8/IKBKE/PELI1/TANK/ATF2/CASP8/CREB1/MYD88/TNIP2/MAPK10/NFKB1/UBE2D3/MAP3K1/UBE2D2/CD14/FBXW11/RIPK1/AGER/MAPK14/MAP3K7/TAB2/NOD1/CUL1/IKBKB/LY96/RIPK2/MAP3K8/UBE2D1/CHUK/BTRC/NFKB2/IRF7/TRAF6/RELA/BIRC3/BIRC2/PPP2R1B/IRAK4/ATF1/TBK1/UBC/HMGB1/RIPK3/NFKBIA/FOS/RPS6KA5/TRAF3/MAPK3/NOD2/UBB/ECSIT/NFKBIB/IRF3/PPP2R1A/UBE2V1/APP/S100B/MAPK1	60
R-HSA-3700989	Transcriptional Regulation by TP53	109/1264	365/10867	9.39E-22	1.88E-19	9.19E-20	ELOA/HDAC1/RBBP4/JUN/GADD45A/MDM4/TP53BP2/YWHAQ/NLRC4/MSH2/CNOT11/ATF2/BARD1/FANCD2/MLH1/TOPBP1/BCL6/TP63/CNOT6L/POU4F2/TAF9/RAD17/RAD50/CCNG1/NPM1/MDC1/MAPK14/CDKN1A/HDAC2/PMS2/YWHAG/CNOT4/CNOT7/BNIP3L/NBN/YWHAZ/RRM2B/NDRG1/CDKN2A/TXN/MAPKAP1/CDK9/TSC1/CDK1/PTEN/TAF10/GTF2H1/DDB2/TNKS1BP1/SSRP1/PRDX5/KAT5/MRE11/CASP1/ATM/PPP2R1B/USP2/CHEK1/CHD4/PRKAG1/CDK2/MDM2/CNOT2/NUAK1/UBC/SUPT16H/PRMT5/FOS/…	109
R-HSA-6785807	Interleukin-4 and Interleukin-13 signaling	52/1264	108/10867	3.40E-21	5.96E-19	2.91E-19	TNFRSF1B/IL23R/VCAM1/POU2F1/PTGS2/IL1B/STAT1/FN1/IL12A/SOX2/BCL6/CXCL8/PIK3R1/IL13/IL4/IL12B/IRF4/TNF/CDKN1A/IL17A/OPRM1/TWIST1/IL6/MYC/JAK2/LCN2/GATA3/VIM/ZEB1/CCND1/MMP1/HSPA8/IL23A/STAT6/HSP90B1/HIF1A/FOS/HSP90AA1/AKT1/IL4R/MMP2/CCL22/TP53/CCL2/CCL11/STAT3/SOCS3/ICAM1/JUNB/TGFB1/MMP9/HMOX1	52
R-HSA-5663202	Diseases of signal transduction by growth factor receptors and second messengers	119/1264	433/10867	2.35E-20	3.67E-18	1.79E-18	MIB2/PIK3CD/LCK/HDAC1/PSMA5/PSMB4/TPM3/SHC1/LMNA/NCSTN/TPR/ADAM17/CALM2/SPTBN1/SPRED2/DCTN1/STAT1/CREB1/FN1/HDAC4/CTNNB1/PSMD6/GSK3B/GOLGB1/FXR1/RBPJ/PAPSS1/CAMK2D/FBXW7/ERBIN/PIK3R1/HDAC3/CSNK1A1/PDGFRB/CAMK2A/NPM1/MAML1/SQSTM1/CDKN1A/FYN/HDAC2/ESR1/PSMB1/ACTB/RAC1/HDAC9/EGFR/CUL1/MYC/JAK2/VCP/PSMB7/MAPKAP1/NOTCH1/PTEN/CHUK/TCF7L2/PSMA1/SYVN1/ARRB1/NOX4/PPP2R1B/CBL/KRAS/NR4A1/OS9/MDM2/NCOR2/UBC/…	119
R-HSA-168898	Toll-like Receptor Cascades	63/1264	157/10867	3.33E-20	4.67E-18	2.28E-18	JUN/S100A9/S100A8/IKBKE/PELI1/TANK/ATF2/CASP8/CREB1/MYD88/TLR9/TNIP2/MAPK10/NFKB1/UBE2D3/MAP3K1/UBE2D2/CD14/FBXW11/RIPK1/AGER/MAPK14/MAP3K7/TAB2/NOD1/CUL1/IKBKB/LY96/RIPK2/MAP3K8/UBE2D1/CHUK/BTRC/NFKB2/IRF7/TRAF6/RELA/BIRC3/BIRC2/PPP2R1B/IRAK4/ATF1/TBK1/HSP90B1/UBC/HMGB1/RIPK3/NFKBIA/FOS/RPS6KA5/TRAF3/MAPK3/NOD2/UBB/PIK3C3/ECSIT/NFKBIB/IRF3/PPP2R1A/UBE2V1/APP/S100B/MAPK1	63
R-HSA-975155	MyD88 dependent cascade initiated on endosome	46/1264	92/10867	9.57E-20	1.22E-17	5.96E-18	JUN/PELI1/ATF2/CREB1/MYD88/TLR9/TNIP2/MAPK10/NFKB1/MAP3K1/CD14/FBXW11/AGER/MAPK14/MAP3K7/TAB2/NOD1/CUL1/IKBKB/LY96/RIPK2/MAP3K8/CHUK/BTRC/NFKB2/IRF7/TRAF6/RELA/PPP2R1B/IRAK4/ATF1/UBC/HMGB1/NFKBIA/FOS/RPS6KA5/MAPK3/NOD2/UBB/ECSIT/NFKBIB/PPP2R1A/UBE2V1/APP/S100B/MAPK1	46
R-HSA-168138	Toll Like Receptor 9 (TLR9) Cascade	47/1264	96/10867	1.17E-19	1.36E-17	6.66E-18	JUN/PELI1/ATF2/CREB1/MYD88/TLR9/TNIP2/MAPK10/NFKB1/MAP3K1/CD14/FBXW11/AGER/MAPK14/MAP3K7/TAB2/NOD1/CUL1/IKBKB/LY96/RIPK2/MAP3K8/CHUK/BTRC/NFKB2/IRF7/TRAF6/RELA/PPP2R1B/IRAK4/ATF1/UBC/HMGB1/NFKBIA/FOS/RPS6KA5/MAPK3/NOD2/UBB/PIK3C3/ECSIT/NFKBIB/PPP2R1A/UBE2V1/APP/S100B/MAPK1	47
R-HSA-168181	Toll Like Receptor 7/8 (TLR7/8) Cascade	46/1264	93/10867	1.69E-19	1.76E-17	8.60E-18	JUN/PELI1/ATF2/CREB1/MYD88/TLR9/TNIP2/MAPK10/NFKB1/MAP3K1/CD14/FBXW11/AGER/MAPK14/MAP3K7/TAB2/NOD1/CUL1/IKBKB/LY96/RIPK2/MAP3K8/CHUK/BTRC/NFKB2/IRF7/TRAF6/RELA/PPP2R1B/IRAK4/ATF1/UBC/HMGB1/NFKBIA/FOS/RPS6KA5/MAPK3/NOD2/UBB/ECSIT/NFKBIB/PPP2R1A/UBE2V1/APP/S100B/MAPK1	46
R-HSA-2559583	Cellular Senescence	71/1264	197/10867	1.76E-19	1.76E-17	8.60E-18	RBBP4/JUN/H2BC21/MDM4/H3-3A/H3-4/UBE2E1/CXCL8/MAPK10/NFKB1/LMNB1/RAD50/CDC23/H3C1/H3C2/H3C3/H3C4/H3C6/H3C8/H3C10/H3C11/H3C12/RING1/HMGA1/MAPK14/CDKN1A/IL6/POT1/EZH2/TERF1/NBN/IFNB1/CDKN2A/TXN/COMMD3-BMI1/UBE2D1/RELA/KAT5/EED/MRE11/ATM/H2AX/ETS1/SP1/CDK2/HMGA2/MDM2/UBC/RB1/FOS/UBN1/TNRC6A/MAPK3/ACD/TERF2/TERF2IP/TP53/UBB/STAT3/TNRC6C/ANAPC11/FZR1/CCNE1/UBE2S/E2F1/CEBPB/ETS2/HIRA/MAPK1/CABIN1/TNRC6B	71
R-HSA-975138	TRAF6 mediated induction of NFkB and MAP kinases upon TLR7/8 or 9 activation	45/1264	91/10867	4.24E-19	3.97E-17	1.94E-17	JUN/PELI1/ATF2/CREB1/MYD88/TLR9/TNIP2/MAPK10/NFKB1/MAP3K1/CD14/FBXW11/AGER/MAPK14/MAP3K7/TAB2/NOD1/CUL1/IKBKB/LY96/RIPK2/MAP3K8/CHUK/BTRC/NFKB2/TRAF6/RELA/PPP2R1B/IRAK4/ATF1/UBC/HMGB1/NFKBIA/FOS/RPS6KA5/MAPK3/NOD2/UBB/ECSIT/NFKBIB/PPP2R1A/UBE2V1/APP/S100B/MAPK1	45
R-HSA-157118	Signaling by NOTCH	78/1264	236/10867	1.09E-18	9.51E-17	4.65E-17	MIB2/HDAC1/YBX1/JUN/PSMA5/H2BC21/PSMB4/NCSTN/PBX1/ELF3/H3-3A/ADAM17/STAT1/CREB1/HDAC4/PSMD6/TACC3/RBPJ/FBXW7/HDAC3/WWC1/MAML1/H3C1/H3C2/H3C3/H3C4/H3C6/H3C8/H3C10/H3C11/H3C12/HDAC2/PSMB1/HDAC9/IKZF1/EGFR/DTX2/CUL1/YWHAZ/MYC/TLE1/PSMB7/NOTCH1/PSMA1/CCND1/ARRB1/H2AX/ATP2A2/NCOR2/UBC/CDK8/PSMA6/HIF1A/SEL1L/AKT1/SMAD3/TLE3/PSMA4/CREBBP/TNRC6A/ATP2A1/ARRB2/TP53/NCOR1/UBB/PSMD11/KAT2A/PSME3/HDAC5/PSMC5/…	78
R-HSA-168928	DDX58/IFIH1-mediated induction of interferon-alpha/beta	42/1264	82/10867	1.20E-18	9.91E-17	4.84E-17	IKBKE/TANK/CASP8/UBE2K/NFKB1/UBE2D3/MAP3K1/UBE2D2/RIPK1/AGER/HSP90AB1/ATG5/TNFAIP3/TAX1BP1/IKBKB/IFNB1/DDX58/TRAF2/UBE2D1/CHUK/NFKB2/IRF7/TRAF6/UBE2L6/RELA/TBK1/UBC/HMGB1/NFKBIA/HSP90AA1/TRAF3/CREBBP/CYLD/UBB/PIN1/NFKBIB/IRF3/MAVS/ITCH/APP/S100B/EP300	42
R-HSA-75893	TNF signaling	30/1264	44/10867	1.54E-18	1.20E-16	5.85E-17	ADAM17/CFLAR/CASP8/USP4/OTULIN/RACK1/RIPK1/TNF/MAP3K7/TNFAIP3/TAB2/TAX1BP1/IKBKB/SHARPIN/TRAF1/TRAF2/CHUK/BIRC3/BIRC2/USP2/TNFRSF1A/UBC/RNF31/SPPL2A/CYLD/TRADD/SMPD3/UBB/CLIP3/RBCK1	30
R-HSA-168643	Nucleotide-binding domain, leucine rich repeat containing receptor (NLR) signaling pathways	34/1264	57/10867	4.15E-18	3.06E-16	1.50E-16	NLRP3/NLRC4/CASP8/AAMP/NFKB1/MAPK14/HSP90AB1/MAP3K7/TNFAIP3/TAB2/NOD1/IKBKB/RIPK2/TXN/CARD9/CHUK/NFKB2/TRAF6/RELA/BIRC3/BIRC2/CASP4/CASP1/UBC/SUGT1/PSTPIP1/NOD2/CYLD/NLRP1/UBB/ITCH/UBE2V1/APP/HMOX1	34
R-HSA-168142	Toll Like Receptor 10 (TLR10) Cascade	42/1264	85/10867	6.77E-18	4.31E-16	2.11E-16	JUN/PELI1/ATF2/CREB1/MYD88/TNIP2/MAPK10/NFKB1/MAP3K1/FBXW11/AGER/MAPK14/MAP3K7/TAB2/NOD1/CUL1/IKBKB/RIPK2/MAP3K8/CHUK/BTRC/NFKB2/TRAF6/RELA/PPP2R1B/IRAK4/ATF1/UBC/HMGB1/NFKBIA/FOS/RPS6KA5/MAPK3/NOD2/UBB/ECSIT/NFKBIB/PPP2R1A/UBE2V1/APP/S100B/MAPK1	42
R-HSA-168176	Toll Like Receptor 5 (TLR5) Cascade	42/1264	85/10867	6.77E-18	4.31E-16	2.11E-16	JUN/PELI1/ATF2/CREB1/MYD88/TNIP2/MAPK10/NFKB1/MAP3K1/FBXW11/AGER/MAPK14/MAP3K7/TAB2/NOD1/CUL1/IKBKB/RIPK2/MAP3K8/CHUK/BTRC/NFKB2/TRAF6/RELA/PPP2R1B/IRAK4/ATF1/UBC/HMGB1/NFKBIA/FOS/RPS6KA5/MAPK3/NOD2/UBB/ECSIT/NFKBIB/PPP2R1A/UBE2V1/APP/S100B/MAPK1	42
R-HSA-975871	MyD88 cascade initiated on plasma membrane	42/1264	85/10867	6.77E-18	4.31E-16	2.11E-16	JUN/PELI1/ATF2/CREB1/MYD88/TNIP2/MAPK10/NFKB1/MAP3K1/FBXW11/AGER/MAPK14/MAP3K7/TAB2/NOD1/CUL1/IKBKB/RIPK2/MAP3K8/CHUK/BTRC/NFKB2/TRAF6/RELA/PPP2R1B/IRAK4/ATF1/UBC/HMGB1/NFKBIA/FOS/RPS6KA5/MAPK3/NOD2/UBB/ECSIT/NFKBIB/PPP2R1A/UBE2V1/APP/S100B/MAPK1	42
R-HSA-8878171	Transcriptional regulation by RUNX1	77/1264	239/10867	9.72E-18	5.85E-16	2.86E-16	ARID1A/HDAC1/TAL1/PSMA5/H2BC21/PSMB4/CR1/H3-3A/SMARCC1/PBRM1/PSMD6/ACTL6A/IL2/IL3/CSF2/H3C1/H3C2/H3C3/H3C4/H3C6/H3C8/H3C10/H3C11/H3C12/RING1/MYB/ESR1/ARID1B/PSMB1/SMARCD3/ASH2L/SMARCA2/PSMB7/ABL1/WDR5/IL2RA/GATA3/COMMD3-BMI1/PSMA1/LMO2/SPI1/CCND1/YAP1/H2AX/ARID2/SMARCD1/SMARCC2/UBC/ELF1/PSMA6/LGALS3/PML/SIN3A/PSMA4/CREBBP/TNRC6A/CBFB/UBB/PSMD11/SMARCE1/PSME3/PSMC5/SMARCD2/TNRC6C/SOCS3/TCF3/SMARCA…	77
R-HSA-5357905	Regulation of TNFR1 signaling	26/1264	35/10867	1.00E-17	5.85E-16	2.86E-16	CFLAR/CASP8/USP4/OTULIN/RACK1/RIPK1/TNF/TNFAIP3/TAX1BP1/IKBKB/SHARPIN/TRAF1/TRAF2/CHUK/BIRC3/BIRC2/USP2/TNFRSF1A/UBC/RNF31/SPPL2A/CYLD/TRADD/UBB/CLIP3/RBCK1	26
R-HSA-166058	MyD88:MAL(TIRAP) cascade initiated on plasma membrane	46/1264	101/10867	1.10E-17	5.92E-16	2.89E-16	JUN/S100A9/S100A8/PELI1/ATF2/CREB1/MYD88/TNIP2/MAPK10/NFKB1/MAP3K1/CD14/FBXW11/AGER/MAPK14/MAP3K7/TAB2/NOD1/CUL1/IKBKB/LY96/RIPK2/MAP3K8/CHUK/BTRC/NFKB2/TRAF6/RELA/PPP2R1B/IRAK4/ATF1/UBC/HMGB1/NFKBIA/FOS/RPS6KA5/MAPK3/NOD2/UBB/ECSIT/NFKBIB/PPP2R1A/UBE2V1/APP/S100B/MAPK1	46
R-HSA-168188	Toll Like Receptor TLR6:TLR2 Cascade	46/1264	101/10867	1.10E-17	5.92E-16	2.89E-16	JUN/S100A9/S100A8/PELI1/ATF2/CREB1/MYD88/TNIP2/MAPK10/NFKB1/MAP3K1/CD14/FBXW11/AGER/MAPK14/MAP3K7/TAB2/NOD1/CUL1/IKBKB/LY96/RIPK2/MAP3K8/CHUK/BTRC/NFKB2/TRAF6/RELA/PPP2R1B/IRAK4/ATF1/UBC/HMGB1/NFKBIA/FOS/RPS6KA5/MAPK3/NOD2/UBB/ECSIT/NFKBIB/PPP2R1A/UBE2V1/APP/S100B/MAPK1	46
R-HSA-168179	Toll Like Receptor TLR1:TLR2 Cascade	46/1264	104/10867	4.56E-17	2.29E-15	1.12E-15	JUN/S100A9/S100A8/PELI1/ATF2/CREB1/MYD88/TNIP2/MAPK10/NFKB1/MAP3K1/CD14/FBXW11/AGER/MAPK14/MAP3K7/TAB2/NOD1/CUL1/IKBKB/LY96/RIPK2/MAP3K8/CHUK/BTRC/NFKB2/TRAF6/RELA/PPP2R1B/IRAK4/ATF1/UBC/HMGB1/NFKBIA/FOS/RPS6KA5/MAPK3/NOD2/UBB/ECSIT/NFKBIB/PPP2R1A/UBE2V1/APP/S100B/MAPK1	46
R-HSA-181438	Toll Like Receptor 2 (TLR2) Cascade	46/1264	104/10867	4.56E-17	2.29E-15	1.12E-15	JUN/S100A9/S100A8/PELI1/ATF2/CREB1/MYD88/TNIP2/MAPK10/NFKB1/MAP3K1/CD14/FBXW11/AGER/MAPK14/MAP3K7/TAB2/NOD1/CUL1/IKBKB/LY96/RIPK2/MAP3K8/CHUK/BTRC/NFKB2/TRAF6/RELA/PPP2R1B/IRAK4/ATF1/UBC/HMGB1/NFKBIA/FOS/RPS6KA5/MAPK3/NOD2/UBB/ECSIT/NFKBIB/PPP2R1A/UBE2V1/APP/S100B/MAPK1	46
R-HSA-8939211	ESR-mediated signaling	72/1264	223/10867	1.02E-16	4.92E-15	2.41E-15	KDM1A/HDAC1/JUN/H2BC21/SHC1/USF1/POU2F1/H3-3A/NCOA1/CALM2/XPO1/ATF2/CREB1/PIK3R1/H3C1/H3C2/H3C3/H3C4/H3C6/H3C8/H3C10/H3C11/H3C12/SRF/HSP90AB1/MYB/ESR1/EGFR/HSPB1/CAV1/RAD21/MYC/CDK9/GATA3/CTSD/KAT5/CCND1/H2AX/KRAS/SP1/FOS/CALM1/YY1/HSP90AA1/AKT1/TLE3/IGF1R/GNG13/PDPK1/CREBBP/TNRC6A/MAPK3/MMP2/CBFB/POLR2A/DDX5/KPNA2/SPHK1/TNRC6C/CARM1/JUND/USF2/CALM3/PRMT1/SRC/MMP9/NCOA3/RUNX1/MAPK1/POLR2F/TNRC6B/…	72
R-HSA-5633007	Regulation of TP53 Activity	58/1264	160/10867	2.86E-16	1.33E-14	6.52E-15	HDAC1/RBBP4/MDM4/TP53BP2/BARD1/TOPBP1/TP63/POU4F2/TAF9/RAD17/RAD50/CCNG1/MAPK14/HDAC2/NBN/CDKN2A/MAPKAP1/CDK1/TAF10/SSRP1/KAT5/MRE11/ATM/PPP2R1B/USP2/CHEK1/CHD4/PRKAG1/CDK2/MDM2/NUAK1/UBC/SUPT16H/PRMT5/AKT1/PML/BLM/PDPK1/USP7/BRD7/BANP/RPA1/TP53/AURKB/UBB/TAF15/BRCA1/BRIP1/RBBP8/STK11/MBD3/PIN1/PPP1R13L/PPP2R1A/CSNK2A1/AURKA/CHEK2/EP300	58
R-HSA-5607764	CLEC7A (Dectin-1) signaling	44/1264	101/10867	4.43E-16	2.00E-14	9.79E-15	BCL10/PSMA5/PSMB4/CALM2/IL1B/CASP8/PRKCD/PSMD6/NFKB1/UBE2D2/FBXW11/MAP3K7/TAB2/PSMB1/CUL1/IKBKB/SYK/PSMB7/CARD9/UBE2D1/CHUK/BTRC/NFKB2/PSMA1/TRAF6/RELA/UBC/PSMA6/NFKBIA/CALM1/PSMA4/PDPK1/NFATC3/UBB/PSMD11/PSME3/PSMC5/MALT1/NFATC1/RELB/CALM3/SRC/UBE2V1/NFATC2	44
R-HSA-8878159	Transcriptional regulation by RUNX3	42/1264	96/10867	1.72E-15	7.55E-14	3.69E-14	RUNX3/PSMA5/PSMB4/ITGA4/HDAC4/CTNNB1/PSMD6/RBPJ/TCF7/MAML1/BRD2/CDKN1A/PSMB1/SMURF1/MYC/CDKN2A/PSMB7/NOTCH1/TCF7L2/PSMA1/CCND1/YAP1/TEAD4/KRAS/MDM2/UBC/PSMA6/SMAD3/PSMA4/CREBBP/CBFB/TP53/UBB/PSMD11/KAT2A/PSME3/PSMC5/SMURF2/TGFB1/SRC/RUNX1/EP300	42
R-HSA-2454202	Fc epsilon receptor (FCERI) signaling	51/1264	134/10867	1.82E-15	7.73E-14	3.78E-14	JUN/BCL10/PSMA5/PSMB4/SHC1/CALM2/PSMD6/MAPK10/NFKB1/MAP3K1/PIK3R1/UBE2D2/FBXW11/MAP3K7/FYN/TAB2/PSMB1/RAC1/CUL1/IKBKB/SYK/PSMB7/UBE2D1/CHUK/BTRC/PSMA1/TRAF6/RELA/KRAS/UBC/PSMA6/NFKBIA/FOS/CALM1/PSMA4/PDPK1/MAPK3/NFATC3/UBB/PSMD11/PSME3/PSMC5/GRB2/MALT1/NFATC1/VAV1/CALM3/PLCG1/UBE2V1/NFATC2/MAPK1	51
R-HSA-73894	DNA Repair	91/1264	335/10867	1.96E-15	8.08E-14	3.95E-14	MAD2L2/USP1/DCLRE1B/H2BC21/PARP1/H3-4/MSH2/MSH6/RIF1/SUMO1/BARD1/XRCC5/RAD18/FANCD2/MLH1/RUVBL1/TOPBP1/ACTL6A/RNF4/RFC1/SMARCA5/RAD17/RAD50/UIMC1/TDP2/MDC1/RNF8/ACTB/PMS2/BAZ1B/COPS6/POT1/XRCC2/PAXIP1/PRKDC/UBE2V2/COPS5/TERF1/NBN/VCP/ABL1/DCLRE1C/ERCC6/GTF2H1/DDB2/UBE2L6/DDB1/KAT5/MRE11/ATM/H2AX/CHEK1/NFRKB/MCRS1/CDK2/UBC/BRCA2/CUL4A/PARP2/YY1/RAD51/TP53BP1/PCLAF/FANCI/BLM/MPG/UBE2I/USP7/PPP4C/FT…	91
R-HSA-5357956	TNFR1-induced NFkappaB signaling pathway	22/1264	30/10867	5.47E-15	2.19E-13	1.07E-13	USP4/RACK1/RIPK1/TNF/MAP3K7/TNFAIP3/TAB2/IKBKB/SHARPIN/TRAF1/TRAF2/CHUK/BIRC3/BIRC2/USP2/TNFRSF1A/UBC/RNF31/CYLD/TRADD/UBB/RBCK1	22
R-HSA-5688426	Deubiquitination	83/1264	298/10867	7.60E-15	2.96E-13	1.45E-13	CDC20/PSMA5/H2BC21/PSMB4/UCHL5/MDM4/NLRP3/BARD1/CDC25A/USP4/RNF123/PSMD6/RUVBL1/ACTL6A/USP13/TNIP2/TNIP3/SMAD1/SKP2/ADRB2/TNIP1/UIMC1/RIPK1/MAP3K7/TNFAIP3/ESR1/PRKN/PSMB1/ACTB/USP42/NOD1/CFTR/RIPK2/MYC/DDX58/VCP/PSMB7/USP20/TRAF2/GATA3/UBE2D1/CDK1/PTEN/TAF10/PSMA1/TRAF6/DDB2/ARRB1/BIRC3/BIRC2/USP2/NFRKB/MCRS1/MDM2/UBC/PSMA6/NFKBIA/HIF1A/YY1/TRAF3/SMAD3/PSMA4/USP7/NOD2/CYLD/ARRB2/TP53/UBB/PSMD11/K…	83
R-HSA-5357801	Programmed Cell Death	66/1264	210/10867	8.80E-15	3.34E-13	1.63E-13	PSMA5/PSMB4/LMNA/TP53BP2/YWHAQ/PELI1/IL1B/CFLAR/CASP8/CTNNB1/PRKCD/PSMD6/KPNA1/TP63/ADD1/HMGB2/IRF2/LMNB1/IRF1/CD14/RIPK1/DSP/PSMB1/YWHAG/LY96/YWHAZ/CDKN2A/DAPK1/PSMB7/SPTAN1/TRAF2/VIM/PSMA1/BIRC3/BIRC2/CASP4/CASP1/DYNLL1/UBC/HMGB1/ACIN1/RIPK3/PSMA6/HSP90AA1/AKT1/PSMA4/STUB1/MAPK3/TRADD/CDH1/MLKL/C1QBP/TP53/UBB/PSMD11/STAT3/PSME3/KPNB1/DYNLL2/PSMC5/CDC37/CARD8/E2F1/CHMP4B/BID/MAPK1	66
R-HSA-9006925	Intracellular signaling by second messengers	84/1264	309/10867	2.37E-14	8.74E-13	4.27E-13	PIK3CD/KDM1A/LCK/HDAC1/RBBP4/JUN/PSMA5/PSMB4/CALM2/ATF2/CREB1/PPARG/MYD88/PRKCD/PSMD6/GSK3B/USP13/REST/CAMK2D/PIK3R1/EGR1/HDAC3/PDGFRB/CAMK2A/TRIM27/RING1/CDKN1A/NR2E1/FYN/HDAC2/ESR1/PSMB1/RAC1/EGFR/EZH2/PSMB7/MAPKAP1/COMMD3-BMI1/PTEN/CHUK/PSMA1/TRAF6/EED/PPP2R1B/CHD4/IRAK4/NR4A1/MDM2/UBC/PSMA6/PPP2R5E/CALM1/RCOR1/AKT1/NEDD4/PML/PSMA4/STUB1/PDPK1/USP7/TNRC6A/MAPK3/TP53/UBB/PSMD11/ERBB2/PSME3/HDAC…	84
R-HSA-983169	Class I MHC mediated antigen processing & presentation	96/1264	377/10867	2.72E-14	9.79E-13	4.79E-13	MIB2/FBXO6/TRIM63/CDC20/UBE2U/PSMA5/PSMB4/S100A9/S100A8/NCF2/ASB3/GPR75-ASB3/UBE2E3/CUL3/VHL/UBE2E2/UBE2E1/MYD88/RNF123/TRAIP/PSMD6/CBLB/DZIP3/SEC61A1/RNF7/RNF4/UBE2K/UBE2D3/FBXW7/SKP2/CDC23/UBE2D2/CD14/FBXW11/CANX/TRIM41/HLA-A/HLA-C/HLA-B/TAP2/TAP1/TAPBP/PRKN/PSMB1/UBE2D4/TRIM50/SMURF1/UBE2H/CUL1/IKBKB/UBE2V2/UBE2W/LY96/PSMB7/HSPA5/CUL2/UBE2D1/CHUK/BTRC/PSMA1/UBE2L6/CUL5/UBC/HMGB1/PSMA6/LRR1/B2M…	96
R-HSA-5621481	C-type lectin receptors (CLRs)	51/1264	142/10867	2.82E-14	9.80E-13	4.79E-13	BCL10/PSMA5/PSMB4/CALM2/IL1B/CASP8/PRKCD/PSMD6/NFKB1/UBE2D2/FBXW11/MAP3K7/FYN/TAB2/PSMB1/CUL1/IKBKB/SYK/PSMB7/CARD9/UBE2D1/CHUK/BTRC/NFKB2/PSMA1/TRAF6/RELA/KRAS/UBC/PSMA6/NFKBIA/CALM1/RPS6KA5/PSMA4/PDPK1/CREBBP/NFATC3/UBB/PSMD11/PSME3/PSMC5/MALT1/NFATC1/CD209/PRKACA/RELB/CALM3/SRC/UBE2V1/NFATC2/EP300	51
R-HSA-9006931	Signaling by Nuclear Receptors	82/1264	299/10867	2.87E-14	9.80E-13	4.79E-13	KDM1A/HDAC1/JUN/H2BC21/SHC1/USF1/POU2F1/H3-3A/NCOA1/CALM2/XPO1/ATF2/CREB1/PDHA2/PIK3R1/HDAC3/H3C1/H3C2/H3C3/H3C4/H3C6/H3C8/H3C10/H3C11/H3C12/PPARD/SRF/HSP90AB1/MYB/ESR1/EGFR/HSPB1/CAV1/RAD21/MYC/CDK9/RXRA/GATA3/CTSD/KAT5/CCND1/H2AX/KRAS/RARG/SP1/NCOR2/FOS/CALM1/YY1/HSP90AA1/AKT1/TLE3/IGF1R/GNG13/PDPK1/CREBBP/TNRC6A/MAPK3/MMP2/CBFB/POLR2A/NCOR1/RARA/DDX5/KPNA2/SPHK1/TNRC6C/CARM1/JUND/USF2/CALM3/PR…	82
R-HSA-9020702	Interleukin-1 signaling	42/1264	103/10867	3.45E-14	1.15E-12	5.63E-13	PSMA5/PSMB4/PELI1/IL1B/MYD88/PSMD6/TNIP2/NFKB1/FBXW11/SQSTM1/AGER/MAP3K7/TAB2/PSMB1/NOD1/CUL1/IKBKB/RIPK2/PSMB7/MAP3K8/CHUK/BTRC/NFKB2/PSMA1/TRAF6/RELA/IRAK4/UBC/HMGB1/PSMA6/NFKBIA/PSMA4/NOD2/UBB/PSMD11/PSME3/MAP3K3/PSMC5/NFKBIB/UBE2V1/APP/S100B	42
R-HSA-983705	Signaling by the B Cell Receptor (BCR)	44/1264	112/10867	4.19E-14	1.37E-12	6.68E-13	PIK3CD/BCL10/PSMA5/PSMB4/CALM2/REL/PSMD6/NCK1/NFKB1/PIK3R1/FBXW11/NFKBIE/MAP3K7/FYN/PSMB1/PPIA/CUL1/IKBKB/SYK/PSMB7/BLNK/CHUK/BTRC/PSMA1/RELA/PTPN6/KRAS/UBC/PSMA6/NFKBIA/CALM1/PSMA4/NFATC3/UBB/PSMD11/PSME3/PSMC5/GRB2/MALT1/NFATC1/VAV1/NFKBIB/CALM3/NFATC2	44
R-HSA-446652	Interleukin-1 family signaling	50/1264	141/10867	9.00E-14	2.87E-12	1.40E-12	PSMA5/PSMB4/PELI1/IL1B/IL36RN/MYD88/PSMD6/TNIP2/NFKB1/IL13/IL4/FBXW11/SQSTM1/AGER/MAP3K7/TAB2/PSMB1/NOD1/CUL1/IKBKB/RIPK2/PSMB7/MAP3K8/CHUK/BTRC/NFKB2/PSMA1/TRAF6/RELA/CASP1/PTPN6/IRAK4/TBK1/UBC/HMGB1/PSMA6/NFKBIA/SMAD3/PSMA4/NOD2/UBB/PSMD11/STAT3/PSME3/MAP3K3/PSMC5/NFKBIB/UBE2V1/APP/S100B	50
R-HSA-1257604	PIP3 activates AKT signaling	74/1264	267/10867	3.03E-13	9.44E-12	4.61E-12	PIK3CD/KDM1A/LCK/HDAC1/RBBP4/JUN/PSMA5/PSMB4/ATF2/CREB1/PPARG/MYD88/PSMD6/GSK3B/USP13/REST/PIK3R1/EGR1/HDAC3/PDGFRB/TRIM27/RING1/CDKN1A/NR2E1/FYN/HDAC2/ESR1/PSMB1/RAC1/EGFR/EZH2/PSMB7/MAPKAP1/COMMD3-BMI1/PTEN/CHUK/PSMA1/TRAF6/EED/PPP2R1B/CHD4/IRAK4/NR4A1/MDM2/UBC/PSMA6/PPP2R5E/RCOR1/AKT1/NEDD4/PML/PSMA4/STUB1/PDPK1/USP7/TNRC6A/MAPK3/TP53/UBB/PSMD11/ERBB2/PSME3/HDAC5/PSMC5/GRB2/TNRC6C/MBD3/VAV1/PP…	74
R-HSA-3108232	SUMO E3 ligases SUMOylate target proteins	57/1264	182/10867	7.21E-13	2.20E-11	1.07E-11	HDAC1/TPR/IKBKE/PARP1/NCOA1/NR4A2/SP3/SUMO1/HDAC4/VHL/PPARG/TOP2B/PPARGC1A/NR3C1/NPM1/TFAP2A/TRIM27/MDC1/RING1/HDAC2/ESR1/RAD21/CDKN2A/TOPORS/RXRA/COMMD3-BMI1/NFKB2/RELA/VDR/CBX5/MDM2/NR2C1/NCOR2/HNRNPC/NFKBIA/TP53BP1/PML/SIN3A/BLM/UBE2I/CREBBP/RPA1/TP53/AURKB/RARA/TOP2A/BRCA1/DDX5/SUMO2/PIAS2/NR1H2/TRIM28/PCNA/TOP1/AURKA/MRTFA/EP300	57
R-HSA-9018519	Estrogen-dependent gene expression	50/1264	150/10867	1.37E-12	4.09E-11	2.00E-11	KDM1A/HDAC1/JUN/H2BC21/USF1/POU2F1/H3-3A/NCOA1/ATF2/H3C1/H3C2/H3C3/H3C4/H3C6/H3C8/H3C10/H3C11/H3C12/HSP90AB1/MYB/ESR1/RAD21/MYC/CDK9/GATA3/CTSD/KAT5/CCND1/H2AX/SP1/FOS/YY1/HSP90AA1/TLE3/CREBBP/TNRC6A/CBFB/POLR2A/DDX5/KPNA2/TNRC6C/CARM1/JUND/USF2/PRMT1/NCOA3/RUNX1/POLR2F/TNRC6B/EP300	50
R-HSA-1168372	Downstream signaling events of B Cell Receptor (BCR)	35/1264	83/10867	1.47E-12	4.29E-11	2.10E-11	BCL10/PSMA5/PSMB4/CALM2/REL/PSMD6/NFKB1/FBXW11/NFKBIE/MAP3K7/PSMB1/PPIA/CUL1/IKBKB/PSMB7/CHUK/BTRC/PSMA1/RELA/KRAS/UBC/PSMA6/NFKBIA/CALM1/PSMA4/NFATC3/UBB/PSMD11/PSME3/PSMC5/MALT1/NFATC1/NFKBIB/CALM3/NFATC2	35
R-HSA-2990846	SUMOylation	57/1264	188/10867	3.24E-12	9.26E-11	4.52E-11	HDAC1/TPR/IKBKE/PARP1/NCOA1/NR4A2/SP3/SUMO1/HDAC4/VHL/PPARG/TOP2B/PPARGC1A/NR3C1/NPM1/TFAP2A/TRIM27/MDC1/RING1/HDAC2/ESR1/RAD21/CDKN2A/TOPORS/RXRA/COMMD3-BMI1/NFKB2/RELA/VDR/CBX5/MDM2/NR2C1/NCOR2/HNRNPC/NFKBIA/TP53BP1/PML/SIN3A/BLM/UBE2I/CREBBP/RPA1/TP53/AURKB/RARA/TOP2A/BRCA1/DDX5/SUMO2/PIAS2/NR1H2/TRIM28/PCNA/TOP1/AURKA/MRTFA/EP300	57
R-HSA-168638	NOD1/2 Signaling Pathway	22/1264	37/10867	3.89E-12	1.09E-10	5.33E-11	CASP8/AAMP/MAPK14/MAP3K7/TNFAIP3/TAB2/NOD1/IKBKB/RIPK2/CARD9/CHUK/TRAF6/BIRC3/BIRC2/CASP4/CASP1/UBC/NOD2/CYLD/UBB/ITCH/UBE2V1	22
R-HSA-8878166	Transcriptional regulation by RUNX2	43/1264	121/10867	4.56E-12	1.25E-10	6.12E-11	HIVEP3/PSMA5/PSMB4/STAT1/HDAC4/PSMD6/GSK3B/PPARGC1A/SMAD1/FBXW7/SKP2/HDAC3/NR3C1/CDKN1A/ESR1/PSMB1/TWIST1/SMURF1/CUL1/PSMB7/ABL1/CDK1/PSMA1/RBM14/CCND1/YAP1/UBC/RB1/PSMA6/LGALS3/AKT1/PSMA4/STUB1/MAPK3/CBFB/UBB/PSMD11/PSME3/PSMC5/BMP2/SRC/RUNX1/MAPK1	43
R-HSA-6807070	PTEN Regulation	47/1264	140/10867	4.86E-12	1.31E-10	6.40E-11	KDM1A/HDAC1/RBBP4/JUN/PSMA5/PSMB4/ATF2/PPARG/PSMD6/USP13/REST/EGR1/HDAC3/TRIM27/RING1/NR2E1/HDAC2/PSMB1/EZH2/PSMB7/COMMD3-BMI1/PTEN/PSMA1/EED/CHD4/UBC/PSMA6/RCOR1/AKT1/NEDD4/PML/PSMA4/STUB1/USP7/TNRC6A/MAPK3/TP53/UBB/PSMD11/PSME3/HDAC5/PSMC5/TNRC6C/MBD3/CSNK2A1/MAPK1/TNRC6B	47
R-HSA-73887	Death Receptor Signalling	47/1264	141/10867	6.48E-12	1.71E-10	8.38E-11	HDAC1/ITGB3BP/NCSTN/ADAM17/CFLAR/CASP8/MYD88/USP4/NFKB1/OTULIN/HDAC3/SQSTM1/RACK1/RIPK1/TNF/MAP3K7/HDAC2/TNFAIP3/TAB2/RAC1/TAX1BP1/IKBKB/RIPK2/SHARPIN/TRAF1/TRAF2/CHUK/TRAF6/RELA/BIRC3/BIRC2/USP2/ARHGEF12/TNFRSF1A/UBC/ARHGEF7/RNF31/NFKBIA/SPPL2A/CYLD/TRADD/SMPD3/UBB/NGFR/VAV1/CLIP3/RBCK1	47
R-HSA-5693532	DNA Double-Strand Break Repair	52/1264	167/10867	9.51E-12	2.47E-10	1.21E-10	H2BC21/PARP1/H3-4/RIF1/SUMO1/BARD1/XRCC5/TOPBP1/RNF4/RFC1/SMARCA5/RAD17/RAD50/UIMC1/TDP2/MDC1/RNF8/BAZ1B/XRCC2/PAXIP1/PRKDC/UBE2V2/NBN/ABL1/DCLRE1C/KAT5/MRE11/ATM/H2AX/CHEK1/CDK2/UBC/BRCA2/PARP2/RAD51/TP53BP1/BLM/UBE2I/PPP4C/RPA1/TP53/UBB/BRCA1/BRIP1/KPNA2/SUMO2/RBBP8/SIRT6/BABAM1/PCNA/CHEK2/XRCC6	52
R-HSA-453274	Mitotic G2-G2/M phases	58/1264	198/10867	1.01E-11	2.58E-10	1.26E-10	RBBP4/PSMA5/PSMB4/NME7/XPO1/DCTN1/TUBA3D/CDC25A/PSMD6/PLK4/CEP72/HMMR/FBXW11/TUBB2B/TUBB/CDKN1A/HSP90AB1/PSMB1/YWHAG/CUL1/PCM1/PSMB7/SSNA1/OPTN/CDK1/BTRC/PSMA1/PPME1/PPP2R1B/TUBA1A/CDK2/DCTN2/DYNLL1/UBC/TUBA3C/PSMA6/HSP90AA1/PSMA4/PLK1/TP53/UBB/PSMD11/TUBG1/PSME3/PSMC5/CEP131/CSNK1D/TUBB6/CEP192/TUBB4A/PRKACA/PPP2R1A/MAPRE1/E2F1/AURKA/CSNK1E/TPTEP2-CSNK1E/EP300	58
R-HSA-450294	MAP kinase activation	29/1264	64/10867	1.41E-11	3.54E-10	1.73E-10	JUN/ATF2/CREB1/TNIP2/MAPK10/NFKB1/FBXW11/MAPK14/MAP3K7/TAB2/NOD1/CUL1/IKBKB/RIPK2/MAP3K8/CHUK/BTRC/TRAF6/PPP2R1B/ATF1/UBC/FOS/RPS6KA5/MAPK3/NOD2/UBB/PPP2R1A/UBE2V1/MAPK1	29
R-HSA-448424	Interleukin-17 signaling	31/1264	72/10867	1.45E-11	3.57E-10	1.75E-10	JUN/ATF2/CREB1/TNIP2/MAPK10/NFKB1/FBXW11/MAPK14/IL17A/MAP3K7/TAB2/NOD1/CUL1/IKBKB/RIPK2/MAP3K8/CHUK/BTRC/TRAF6/PPP2R1B/ATF1/UBC/FOS/RPS6KA5/MAPK3/NOD2/UBB/PPP2R1A/UBE2V1/IL17RA/MAPK1	31
R-HSA-69620	Cell Cycle Checkpoints	75/1264	294/10867	1.85E-11	4.47E-10	2.19E-10	NUDC/CDC20/ITGB3BP/PSMA5/H2BC21/PSMB4/RPS27/MDM4/H3-4/YWHAQ/XPO1/MCM6/SUMO1/BARD1/UBE2E1/CDC25A/PSMD6/TOPBP1/MAD2L1/RAD17/RAD50/CDC23/UIMC1/MDC1/CDKN1A/RNF8/MCM3/PSMB1/MAD1L1/YWHAG/UBE2V2/NBN/YWHAZ/CDKN2A/PSMB7/MCM10/UBE2D1/CDK1/PSMA1/KAT5/MRE11/ATM/PPP2R1B/H2AX/CHEK1/CDK2/MDM2/DYNLL1/UBC/PSMA6/PPP2R5E/TP53BP1/PSMA4/BLM/PLK1/RPA1/TP53/AURKB/UBB/PSMD11/PSME3/BRCA1/DYNLL2/BRIP1/PSMC5/ANAPC11/NDC80/…	75
R-HSA-69275	G2/M Transition	57/1264	196/10867	2.11E-11	5.01E-10	2.45E-10	RBBP4/PSMA5/PSMB4/NME7/XPO1/DCTN1/TUBA3D/CDC25A/PSMD6/PLK4/CEP72/HMMR/FBXW11/TUBB2B/TUBB/CDKN1A/HSP90AB1/PSMB1/YWHAG/CUL1/PCM1/PSMB7/SSNA1/OPTN/CDK1/BTRC/PSMA1/PPME1/PPP2R1B/TUBA1A/CDK2/DCTN2/DYNLL1/UBC/TUBA3C/PSMA6/HSP90AA1/PSMA4/PLK1/TP53/UBB/PSMD11/TUBG1/PSME3/PSMC5/CEP131/CSNK1D/TUBB6/CEP192/TUBB4A/PRKACA/PPP2R1A/MAPRE1/AURKA/CSNK1E/TPTEP2-CSNK1E/EP300	57
R-HSA-445989	TAK1 activates NFkB by phosphorylation and activation of IKKs complex	20/1264	33/10867	2.30E-11	5.36E-10	2.62E-10	NFKB1/AGER/MAP3K7/TAB2/NOD1/IKBKB/RIPK2/CHUK/NFKB2/TRAF6/RELA/UBC/HMGB1/NFKBIA/NOD2/UBB/NFKBIB/UBE2V1/APP/S100B	20
R-HSA-1980143	Signaling by NOTCH1	31/1264	74/10867	3.44E-11	7.91E-10	3.87E-10	MIB2/HDAC1/NCSTN/ADAM17/HDAC4/RBPJ/FBXW7/HDAC3/MAML1/HDAC2/HDAC9/DTX2/CUL1/MYC/TLE1/NOTCH1/ARRB1/NCOR2/UBC/CDK8/HIF1A/TLE3/CREBBP/ARRB2/NCOR1/UBB/KAT2A/HDAC5/MIB1/ITCH/EP300	31
R-HSA-202403	TCR signaling	41/1264	120/10867	6.00E-11	1.36E-09	6.63E-10	LCK/BCL10/PSMA5/PTPN22/PSMB4/CD247/ZAP70/PSMD6/NCK1/NFKB1/PIK3R1/UBE2D2/FBXW11/MAP3K7/TAB2/PSMB1/CUL1/IKBKB/RIPK2/PSMB7/UBE2D1/PTEN/CHUK/BTRC/PSMA1/TRAF6/RELA/CD3E/UBC/PSMA6/NFKBIA/CSK/PSMA4/PDPK1/UBB/PSMD11/PSME3/PSMC5/MALT1/PLCG1/UBE2V1	41
R-HSA-109581	Apoptosis	53/1264	180/10867	6.44E-11	1.43E-09	7.00E-10	PSMA5/PSMB4/LMNA/TP53BP2/YWHAQ/CFLAR/CASP8/CTNNB1/PRKCD/PSMD6/KPNA1/TP63/ADD1/HMGB2/LMNB1/CD14/RIPK1/DSP/PSMB1/YWHAG/LY96/YWHAZ/CDKN2A/DAPK1/PSMB7/SPTAN1/TRAF2/VIM/PSMA1/BIRC2/DYNLL1/UBC/HMGB1/ACIN1/PSMA6/AKT1/PSMA4/MAPK3/TRADD/CDH1/C1QBP/TP53/UBB/PSMD11/STAT3/PSME3/KPNB1/DYNLL2/PSMC5/CARD8/E2F1/BID/MAPK1	53
R-HSA-202424	Downstream TCR signaling	36/1264	98/10867	8.51E-11	1.86E-09	9.11E-10	LCK/BCL10/PSMA5/PSMB4/CD247/PSMD6/NFKB1/PIK3R1/UBE2D2/FBXW11/MAP3K7/TAB2/PSMB1/CUL1/IKBKB/RIPK2/PSMB7/UBE2D1/PTEN/CHUK/BTRC/PSMA1/TRAF6/RELA/CD3E/UBC/PSMA6/NFKBIA/PSMA4/PDPK1/UBB/PSMD11/PSME3/PSMC5/MALT1/UBE2V1	36
R-HSA-983168	Antigen processing: Ubiquitination & Proteasome degradation	76/1264	309/10867	9.00E-11	1.94E-09	9.48E-10	MIB2/FBXO6/TRIM63/CDC20/UBE2U/PSMA5/PSMB4/ASB3/GPR75-ASB3/UBE2E3/CUL3/VHL/UBE2E2/UBE2E1/RNF123/TRAIP/PSMD6/CBLB/DZIP3/RNF7/RNF4/UBE2K/UBE2D3/FBXW7/SKP2/CDC23/UBE2D2/FBXW11/TRIM41/PRKN/PSMB1/UBE2D4/TRIM50/SMURF1/UBE2H/CUL1/UBE2V2/UBE2W/PSMB7/CUL2/UBE2D1/BTRC/PSMA1/UBE2L6/CUL5/UBC/PSMA6/LRR1/NEDD4/UBE2Q2/FBXO22/PSMA4/STUB1/TRAF7/SIAH1/UBB/PSMD11/PSME3/NPEPPS/UBE2Z/TRIM37/PSMC5/SMURF2/UBE2O/SOCS3/RN…	76
R-HSA-195721	Signaling by WNT	79/1264	332/10867	2.12E-10	4.51E-09	2.21E-09	DVL1/RUNX3/HDAC1/PSMA5/H2BC21/PSMB4/H3-3A/H3-4/CALM2/XPO1/CUL3/CTNNB1/PSMD6/GSK3B/RUVBL1/SOX2/DVL3/TERT/TCF7/CSNK1A1/CAMK2A/SOX4/H3C1/H3C2/H3C3/H3C4/H3C6/H3C8/H3C10/H3C11/H3C12/MAP3K7/PSMB1/RAC1/SMURF1/CAV1/CUL1/ASH2L/YWHAZ/MYC/TLE1/PSMB7/BTRC/TCF7L2/PSMA1/MEN1/KAT5/PPP2R1B/H2AX/KRAS/UBC/PSMA6/PPP2R5E/CALM1/AKT1/TLE3/PSMA4/GNG13/CREBBP/TNRC6A/ARRB2/UBB/PSMD11/PSME3/CLTC/PSMC5/SMURF2/PRKCA/TNRC6C/…	79
R-HSA-3247509	Chromatin modifying enzymes	69/1264	274/10867	2.24E-10	4.62E-09	2.26E-09	PADI2/PADI1/KDM1A/ARID1A/HDAC1/RBBP4/WDR77/H2BC21/SETDB1/NCOA1/ATF2/SMARCC1/PBRM1/RUVBL1/ACTL6A/REST/NFKB1/SETD7/TAF9/HDAC3/H3C1/H3C2/H3C3/H3C4/H3C6/H3C8/H3C10/H3C11/H3C12/HDAC2/ARID1B/ACTB/EZH2/SMARCD3/ASH2L/SMARCA2/JAK2/WDR5/NFKB2/TAF10/RELA/KAT5/BRMS1/CCND1/EED/H2AX/CHD4/ARID2/MCRS1/SMARCD1/SMARCC2/NCOR2/SAP18/PRMT5/RCOR1/MORF4L1/CREBBP/NCOR1/SMARCE1/KAT2A/SMARCD2/MBD3/CARM1/SMARCA4/RUVBL2/PRM…	69
R-HSA-4839726	Chromatin organization	69/1264	274/10867	2.24E-10	4.62E-09	2.26E-09	PADI2/PADI1/KDM1A/ARID1A/HDAC1/RBBP4/WDR77/H2BC21/SETDB1/NCOA1/ATF2/SMARCC1/PBRM1/RUVBL1/ACTL6A/REST/NFKB1/SETD7/TAF9/HDAC3/H3C1/H3C2/H3C3/H3C4/H3C6/H3C8/H3C10/H3C11/H3C12/HDAC2/ARID1B/ACTB/EZH2/SMARCD3/ASH2L/SMARCA2/JAK2/WDR5/NFKB2/TAF10/RELA/KAT5/BRMS1/CCND1/EED/H2AX/CHD4/ARID2/MCRS1/SMARCD1/SMARCC2/NCOR2/SAP18/PRMT5/RCOR1/MORF4L1/CREBBP/NCOR1/SMARCE1/KAT2A/SMARCD2/MBD3/CARM1/SMARCA4/RUVBL2/PRM…	69
R-HSA-6804756	Regulation of TP53 Activity through Phosphorylation	34/1264	92/10867	2.35E-10	4.78E-09	2.34E-09	MDM4/BARD1/TOPBP1/TAF9/RAD17/RAD50/MAPK14/NBN/TAF10/SSRP1/KAT5/MRE11/ATM/CHEK1/PRKAG1/CDK2/MDM2/NUAK1/UBC/SUPT16H/BLM/RPA1/TP53/AURKB/UBB/TAF15/BRCA1/BRIP1/RBBP8/STK11/PIN1/CSNK2A1/AURKA/CHEK2	34
R-HSA-3214858	RMTs methylate histone arginines	31/1264	79/10867	2.53E-10	5.07E-09	2.48E-09	ARID1A/WDR77/SMARCC1/PBRM1/ACTL6A/H3C1/H3C2/H3C3/H3C4/H3C6/H3C8/H3C10/H3C11/H3C12/ARID1B/SMARCD3/SMARCA2/JAK2/WDR5/CCND1/H2AX/ARID2/SMARCD1/SMARCC2/PRMT5/SMARCE1/SMARCD2/CARM1/SMARCA4/PRMT1/SMARCB1	31
R-HSA-2173793	Transcriptional activity of SMAD2/SMAD3:SMAD4 heterotrimer	22/1264	44/10867	3.89E-10	7.68E-09	3.75E-09	HDAC1/TRIM33/PARP1/SKIL/UBE2D3/MYC/CDK9/UBE2D1/MEN1/SP1/NCOR2/UBC/CDK8/SMAD3/E2F4/NCOR1/UBB/SMURF2/SMAD2/SMAD7/JUNB/RBL1	22
R-HSA-2122947	NOTCH1 Intracellular Domain Regulates Transcription	23/1264	48/10867	4.61E-10	8.99E-09	4.39E-09	HDAC1/HDAC4/RBPJ/FBXW7/HDAC3/MAML1/HDAC2/HDAC9/CUL1/MYC/TLE1/NOTCH1/NCOR2/UBC/CDK8/HIF1A/TLE3/CREBBP/NCOR1/UBB/KAT2A/HDAC5/EP300	23
R-HSA-201681	TCF dependent signaling in response to WNT	61/1264	233/10867	4.84E-10	9.25E-09	4.52E-09	DVL1/RUNX3/HDAC1/PSMA5/H2BC21/PSMB4/H3-3A/H3-4/XPO1/CUL3/CTNNB1/PSMD6/GSK3B/RUVBL1/SOX2/DVL3/TERT/TCF7/CSNK1A1/SOX4/H3C1/H3C2/H3C3/H3C4/H3C6/H3C8/H3C10/H3C11/H3C12/PSMB1/CAV1/ASH2L/YWHAZ/MYC/TLE1/PSMB7/BTRC/TCF7L2/PSMA1/MEN1/KAT5/PPP2R1B/H2AX/UBC/PSMA6/PPP2R5E/AKT1/TLE3/PSMA4/CREBBP/UBB/PSMD11/PSME3/PSMC5/SMURF2/SMARCA4/PPP2R1A/CSNK2A1/CSNK1E/TPTEP2-CSNK1E/EP300	61
R-HSA-69481	G2/M Checkpoints	49/1264	168/10867	4.88E-10	9.25E-09	4.52E-09	PSMA5/H2BC21/PSMB4/H3-4/YWHAQ/MCM6/SUMO1/BARD1/CDC25A/PSMD6/TOPBP1/RAD17/RAD50/UIMC1/MDC1/RNF8/MCM3/PSMB1/YWHAG/UBE2V2/NBN/YWHAZ/PSMB7/MCM10/CDK1/PSMA1/KAT5/MRE11/ATM/H2AX/CHEK1/CDK2/UBC/PSMA6/TP53BP1/PSMA4/BLM/RPA1/TP53/UBB/PSMD11/PSME3/BRCA1/BRIP1/PSMC5/RBBP8/BABAM1/MCM8/CHEK2	49
R-HSA-195258	RHO GTPase Effectors	77/1264	327/10867	6.10E-10	1.14E-08	5.57E-09	DVL1/CDC42/KDM1A/NUDC/CDC20/ITGB3BP/H2BC21/S100A9/S100A8/RPS27/NCF2/H3-3A/YWHAQ/CALM2/XPO1/TUBA3D/CTNNB1/PRKCD/NCK1/DVL3/MAD2L1/CTNNA1/TUBB2B/H3C1/H3C2/H3C3/H3C4/H3C6/H3C8/H3C10/H3C11/H3C12/MAPK14/SRF/MAD1L1/ACTB/RAC1/YWHAG/CFTR/YWHAZ/ABL1/MEN1/PPP2R1B/H2AX/TUBA1A/MYL6/DYNLL1/TUBA3C/PPP2R5E/CALM1/PDPK1/PLK1/MAPK3/CDH1/DLG4/AURKB/MYH10/DYNLL2/PRKCA/GRB2/ACTG1/NDC80/MYL12A/TUBB6/PIK3C3/TUBB4A/PIN1/…	77
R-HSA-170834	Signaling by TGF-beta Receptor Complex	29/1264	73/10867	6.79E-10	1.25E-08	6.12E-09	HDAC1/TRIM33/UCHL5/PARP1/XPO1/SKIL/UBE2D3/SMURF1/MYC/CDK9/UBE2D1/MEN1/PPP1CA/CBL/SP1/NCOR2/UBC/CDK8/SMAD3/STUB1/E2F4/NCOR1/UBB/SMURF2/SMAD2/SMAD7/JUNB/TGFB1/RBL1	29
R-HSA-453279	Mitotic G1 phase and G1/S transition	45/1264	149/10867	7.26E-10	1.32E-08	6.46E-09	HDAC1/RBBP4/PSMA5/PSMB4/E2F6/MCM6/CDC25A/PSMD6/SKP2/GMNN/CDKN1A/MCM3/PSMB1/CUL1/MYC/JAK2/CDKN2A/PSMB7/ABL1/MCM10/CDK1/PSMA1/CCND1/PPP2R1B/CDK2/UBC/RB1/PSMA6/AKT1/PSMA4/RBL2/E2F4/RPA1/UBB/PSMD11/TOP2A/PSME3/PSMC5/CCNE1/PPP2R1A/PCNA/MCM8/E2F1/RBL1/SRC	45
R-HSA-933542	TRAF6 mediated NF-kB activation	16/1264	25/10867	7.53E-10	1.34E-08	6.55E-09	NFKB1/MAP3K1/AGER/IKBKB/DDX58/TRAF2/CHUK/NFKB2/TRAF6/RELA/HMGB1/NFKBIA/NFKBIB/MAVS/APP/S100B	16
R-HSA-8939243	RUNX1 interacts with co-factors whose precise effect on RUNX1 targets is not known	20/1264	38/10867	7.56E-10	1.34E-08	6.55E-09	ARID1A/SMARCC1/PBRM1/ACTL6A/RING1/ARID1B/SMARCD3/SMARCA2/COMMD3-BMI1/ARID2/SMARCD1/SMARCC2/CBFB/SMARCE1/SMARCD2/SMARCA4/CSNK2A1/RUNX1/SMARCB1/EP300	20
R-HSA-936440	Negative regulators of DDX58/IFIH1 signaling	19/1264	35/10867	1.01E-09	1.76E-08	8.62E-09	IKBKE/UBE2K/UBE2D3/UBE2D2/ATG5/TNFAIP3/TAX1BP1/DDX58/UBE2D1/UBE2L6/TBK1/UBC/TRAF3/CYLD/UBB/PIN1/IRF3/MAVS/ITCH	19
R-HSA-913531	Interferon Signaling	54/1264	199/10867	1.20E-09	2.08E-08	1.02E-08	VCAM1/TRIM46/TPR/STAT1/SUMO1/UBE2E1/PRKCD/KPNA1/KPNA4/CAMK2D/IRF2/IRF1/EGR1/CAMK2A/IRF4/HLA-A/HLA-C/HLA-B/IFNGR1/JAK2/IFNB1/DDX58/IFIT1/TRIM8/IFITM1/IFITM3/IRF7/CD44/UBE2L6/TRIM29/PTPN6/STAT2/OAS2/UBC/KPNA3/IRF9/B2M/NEDD4/PML/ISG20/CIITA/MAPK3/IRF8/XAF1/UBB/KPNB1/KPNA2/SOCS3/EIF4A3/PIN1/ICAM1/IRF3/PLCG1/PTPN1	54
R-HSA-5689896	Ovarian tumor domain proteases	20/1264	39/10867	1.38E-09	2.36E-08	1.16E-08	TNIP2/TNIP3/TNIP1/RIPK1/TNFAIP3/ESR1/NOD1/RIPK2/DDX58/VCP/UBE2D1/CDK1/PTEN/TRAF6/UBC/TRAF3/NOD2/TP53/UBB/MAVS	20
R-HSA-381340	Transcriptional regulation of white adipocyte differentiation	31/1264	84/10867	1.52E-09	2.57E-08	1.26E-08	THRAP3/NCOA1/PPARG/ADIPOQ/PPARGC1A/NFKB1/HDAC3/TNF/CDK19/SMARCD3/KLF4/RXRA/RELA/MED17/NCOR2/CDK8/KLF5/MED6/CREBBP/MED31/SLC2A4/NCOR1/ANGPTL4/CARM1/CEBPA/TGFB1/NCOA6/NCOA3/CEBPB/PCK1/EP300	31
R-HSA-1169091	Activation of NF-kappaB in B cells	27/1264	67/10867	1.81E-09	3.01E-08	1.47E-08	BCL10/PSMA5/PSMB4/REL/PSMD6/NFKB1/FBXW11/NFKBIE/MAP3K7/PSMB1/CUL1/IKBKB/PSMB7/CHUK/BTRC/PSMA1/RELA/UBC/PSMA6/NFKBIA/PSMA4/UBB/PSMD11/PSME3/PSMC5/MALT1/NFKBIB	27
R-HSA-1834949	Cytosolic sensors of pathogen-associated DNA	26/1264	63/10867	1.96E-09	3.23E-08	1.58E-08	IFI16/XRCC5/MYD88/CTNNB1/NFKB1/STING1/RIPK1/IKBKB/PRKDC/CHUK/NFKB2/IRF7/RELA/MRE11/STAT6/TBK1/UBC/RIPK3/NFKBIA/CREBBP/UBB/NFKBIB/IRF3/POLR2F/EP300/XRCC6	26
R-HSA-9616222	Transcriptional regulation of granulopoiesis	32/1264	90/10867	2.45E-09	4.00E-08	1.96E-08	TAL1/H2BC21/H3-3A/CREB1/DEK/H3C1/H3C2/H3C3/H3C4/H3C6/H3C8/H3C10/H3C11/H3C12/CDKN1A/MYB/MYC/RXRA/SPI1/H2AX/FLI1/CDK2/KLF5/PML/CBFB/RARA/STAT3/CEBPA/E2F1/CEBPB/RUNX1/EP300	32
R-HSA-9022692	Regulation of MECP2 expression and activity	18/1264	33/10867	2.52E-09	4.06E-08	1.99E-08	HDAC1/CALM2/CREB1/HTT/CAMK2D/HDAC3/CAMK2A/HDAC2/NCOR2/CALM1/SIN3A/TNRC6A/AURKB/NCOR1/TNRC6C/PRKACA/CALM3/TNRC6B	18
R-HSA-512988	Interleukin-3, Interleukin-5 and GM-CSF signaling	22/1264	48/10867	3.19E-09	5.02E-08	2.46E-08	PIK3CD/SHC1/IL2/PIK3R1/IL3/CSF2/FYN/YWHAZ/JAK2/SYK/IL2RA/BLNK/CBL/PTPN6/UBC/CRK/UBB/STAT5A/GRB2/VAV1/PRKACA/IL2RB	22
R-HSA-6791312	TP53 Regulates Transcription of Cell Cycle Genes	22/1264	48/10867	3.19E-09	5.02E-08	2.46E-08	GADD45A/CNOT11/CNOT6L/NPM1/CDKN1A/CNOT4/CNOT7/CDK1/TNKS1BP1/CDK2/CNOT2/RBL2/E2F4/TP53/CARM1/CCNE1/PRMT1/PCNA/E2F1/RBL1/AURKA/EP300	22
R-HSA-2871837	FCERI mediated NF-kB activation	30/1264	82/10867	3.55E-09	5.53E-08	2.70E-08	BCL10/PSMA5/PSMB4/PSMD6/NFKB1/UBE2D2/FBXW11/MAP3K7/TAB2/PSMB1/CUL1/IKBKB/PSMB7/UBE2D1/CHUK/BTRC/PSMA1/TRAF6/RELA/UBC/PSMA6/NFKBIA/PSMA4/PDPK1/UBB/PSMD11/PSME3/PSMC5/MALT1/UBE2V1	30
R-HSA-201556	Signaling by ALK	16/1264	27/10867	3.82E-09	5.89E-08	2.88E-08	HDAC1/SHC1/MYCN/PIK3R1/HDAC3/HDAC2/PTPRZ1/PTN/MYC/PTPN6/HIF1A/SIN3A/STAT3/SRC/PLCG1/EP300	16
R-HSA-9679506	SARS-CoV Infections	44/1264	151/10867	3.88E-09	5.91E-08	2.89E-08	DDOST/KDM1A/HDAC1/RBBP4/ATP1A1/ITGA4/SUMO1/CRBN/VHL/IMPDH2/TLR9/GSK3B/REST/NR3C1/CSNK1A1/CANX/RIPK1/TUBB/HSP90AB1/HDAC2/IFNGR1/SRPK2/JAK2/VCP/GANAB/BRMS1/CHD4/STAT2/TBK1/UBC/SAP18/RB1/HSP90AA1/RCOR1/UBE2I/MAP1LC3B/UBB/BECN1/DDX5/PIK3C3/MBD3/BRD4/PRMT1/CHMP4B	44
R-HSA-9614085	FOXO-mediated transcription	26/1264	65/10867	4.36E-09	6.57E-08	3.21E-08	TRIM63/HDAC1/GADD45A/YWHAQ/BCL6/PPARGC1A/NR3C1/CDKN1A/HDAC2/YWHAG/CAV1/YWHAZ/KLF4/TXN/SIRT1/SIRT3/DDIT3/AKT1/SMAD3/SIN3A/CREBBP/RBL2/SMAD2/STK11/PCK1/EP300	26
R-HSA-69206	G1/S Transition	40/1264	131/10867	4.49E-09	6.70E-08	3.28E-08	HDAC1/RBBP4/PSMA5/PSMB4/E2F6/MCM6/CDC25A/PSMD6/SKP2/GMNN/CDKN1A/MCM3/PSMB1/CUL1/MYC/PSMB7/MCM10/CDK1/PSMA1/CCND1/PPP2R1B/CDK2/UBC/RB1/PSMA6/AKT1/PSMA4/RBL2/E2F4/RPA1/UBB/PSMD11/PSME3/PSMC5/CCNE1/PPP2R1A/PCNA/MCM8/E2F1/RBL1	40
R-HSA-5218859	Regulated Necrosis	24/1264	57/10867	5.06E-09	7.47E-08	3.65E-08	PELI1/IL1B/CFLAR/CASP8/TP63/IRF2/IRF1/RIPK1/TRAF2/BIRC3/BIRC2/CASP4/CASP1/UBC/HMGB1/RIPK3/HSP90AA1/STUB1/TRADD/MLKL/TP53/UBB/CDC37/CHMP4B	24
R-HSA-5668541	TNFR2 non-canonical NF-kB pathway	34/1264	102/10867	5.37E-09	7.85E-08	3.84E-08	TNFRSF4/TNFRSF14/TNFRSF9/TNFRSF1B/PSMA5/PSMB4/PSMD6/FBXW11/LTA/TNF/PSMB1/CUL1/PSMB7/TRAF2/CHUK/BTRC/NFKB2/PSMA1/BIRC3/BIRC2/TNFRSF1A/UBC/TNFSF11/PSMA6/TRAF3/PSMA4/UBB/PSMD11/PSME3/PSMC5/TNFSF9/RELB/CD40/TNFRSF13C	34
R-HSA-8986944	Transcriptional Regulation by MECP2	25/1264	62/10867	7.10E-09	1.03E-07	5.02E-08	HDAC1/CALM2/CREB1/PPARG/SOX2/HTT/CAMK2D/HDAC3/CAMK2A/HDAC2/OPRM1/PTEN/BDNF/NCOR2/CALM1/SIN3A/RBFOX1/TNRC6A/AURKB/NCOR1/TNRC6C/PRKACA/CALM3/PTPN1/TNRC6B	25
R-HSA-2644602	Signaling by NOTCH1 PEST Domain Mutants in Cancer	24/1264	58/10867	7.69E-09	1.06E-07	5.17E-08	MIB2/HDAC1/NCSTN/ADAM17/HDAC4/RBPJ/FBXW7/HDAC3/MAML1/HDAC2/HDAC9/CUL1/MYC/NOTCH1/NCOR2/UBC/CDK8/CREBBP/NCOR1/UBB/KAT2A/HDAC5/MIB1/EP300	24
R-HSA-2644603	Signaling by NOTCH1 in Cancer	24/1264	58/10867	7.69E-09	1.06E-07	5.17E-08	MIB2/HDAC1/NCSTN/ADAM17/HDAC4/RBPJ/FBXW7/HDAC3/MAML1/HDAC2/HDAC9/CUL1/MYC/NOTCH1/NCOR2/UBC/CDK8/CREBBP/NCOR1/UBB/KAT2A/HDAC5/MIB1/EP300	24
R-HSA-2644606	Constitutive Signaling by NOTCH1 PEST Domain Mutants	24/1264	58/10867	7.69E-09	1.06E-07	5.17E-08	MIB2/HDAC1/NCSTN/ADAM17/HDAC4/RBPJ/FBXW7/HDAC3/MAML1/HDAC2/HDAC9/CUL1/MYC/NOTCH1/NCOR2/UBC/CDK8/CREBBP/NCOR1/UBB/KAT2A/HDAC5/MIB1/EP300	24
R-HSA-2894858	Signaling by NOTCH1 HD+PEST Domain Mutants in Cancer	24/1264	58/10867	7.69E-09	1.06E-07	5.17E-08	MIB2/HDAC1/NCSTN/ADAM17/HDAC4/RBPJ/FBXW7/HDAC3/MAML1/HDAC2/HDAC9/CUL1/MYC/NOTCH1/NCOR2/UBC/CDK8/CREBBP/NCOR1/UBB/KAT2A/HDAC5/MIB1/EP300	24
R-HSA-2894862	Constitutive Signaling by NOTCH1 HD+PEST Domain Mutants	24/1264	58/10867	7.69E-09	1.06E-07	5.17E-08	MIB2/HDAC1/NCSTN/ADAM17/HDAC4/RBPJ/FBXW7/HDAC3/MAML1/HDAC2/HDAC9/CUL1/MYC/NOTCH1/NCOR2/UBC/CDK8/CREBBP/NCOR1/UBB/KAT2A/HDAC5/MIB1/EP300	24
R-HSA-937041	IKK complex recruitment mediated by RIP1	15/1264	25/10867	9.38E-09	1.28E-07	6.24E-08	UBE2D3/UBE2D2/CD14/RIPK1/IKBKB/LY96/UBE2D1/CHUK/TRAF6/BIRC3/BIRC2/UBC/RIPK3/UBB/UBE2V1	15
R-HSA-8853884	Transcriptional Regulation by VENTX	19/1264	39/10867	1.08E-08	1.45E-07	7.11E-08	UBE2E1/CTNNB1/NFKB1/CDC23/CSF1R/IL6/CDKN2A/UBE2D1/TCF7L2/RELA/CCND1/TNRC6A/TP53/TNRC6C/ANAPC11/FZR1/UBE2S/CEBPB/TNRC6B	19
R-HSA-5626467	RHO GTPases activate IQGAPs	17/1264	32/10867	1.20E-08	1.61E-07	7.85E-08	CDC42/CALM2/TUBA3D/CTNNB1/CTNNA1/TUBB2B/ACTB/RAC1/MEN1/TUBA1A/TUBA3C/CALM1/CDH1/ACTG1/TUBB6/TUBB4A/CALM3	17
R-HSA-6809371	Formation of the cornified envelope	39/1264	130/10867	1.21E-08	1.61E-07	7.85E-08	KAZN/FLG/LCE5A/LCE3E/LCE3D/LCE3C/LCE3A/LCE2D/LCE2C/LCE2B/LCE2A/LCE4A/LCE1F/LCE1E/LCE1D/LCE1C/LCE1B/LCE1A/IVL/SPRR3/SPRR2G/LELP1/LORICRIN/CSTA/DSP/KRT1/KRT8/KRT18/TGM1/PPL/KRT40/KRT34/KRT31/KRT15/JUP/EVPL/CASP14/CAPNS1/PI3	39
R-HSA-68886	M Phase	88/1264	418/10867	1.35E-08	1.77E-07	8.65E-08	NUDC/CDC20/ITGB3BP/PSMA5/H2BC21/PSMB4/RPS27/LMNA/NME7/TPR/H3-3A/H3-4/XPO1/DCTN1/TUBA3D/SUMO1/UBE2E1/PSMD6/MAD2L1/PLK4/CEP72/LMNB1/CDC23/TUBB2B/H3C1/H3C2/H3C3/H3C4/H3C6/H3C8/H3C10/H3C11/H3C12/TUBB/PSMB1/MAD1L1/YWHAG/MCPH1/PCM1/RAD21/PSMB7/GOLGA2/SSNA1/UBE2D1/CDK1/PSMA1/PPP2R1B/H2AX/TUBA1A/DCTN2/DYNLL1/UBC/TUBA3C/RB1/PSMA6/PPP2R5E/HSP90AA1/PSMA4/UBE2I/PLK1/MAPK3/VPS4A/AURKB/UBB/PSMD11/TUBG1/PSME3/K…	88
R-HSA-6804757	Regulation of TP53 Degradation	18/1264	36/10867	1.56E-08	2.03E-07	9.93E-08	MDM4/CCNG1/CDKN2A/MAPKAP1/CDK1/ATM/PPP2R1B/USP2/CDK2/MDM2/UBC/AKT1/PDPK1/USP7/TP53/UBB/PPP2R1A/CHEK2	18
R-HSA-8939902	Regulation of RUNX2 expression and activity	27/1264	73/10867	1.64E-08	2.10E-07	1.03E-07	HIVEP3/PSMA5/PSMB4/STAT1/PSMD6/GSK3B/PPARGC1A/FBXW7/SKP2/NR3C1/ESR1/PSMB1/TWIST1/SMURF1/CUL1/PSMB7/PSMA1/UBC/PSMA6/PSMA4/STUB1/CBFB/UBB/PSMD11/PSME3/PSMC5/BMP2	27
R-HSA-5689880	Ub-specific processing proteases	55/1264	220/10867	2.03E-08	2.59E-07	1.27E-07	CDC20/PSMA5/H2BC21/PSMB4/MDM4/CDC25A/USP4/RNF123/PSMD6/RUVBL1/USP13/SMAD1/SKP2/ADRB2/RIPK1/MAP3K7/PSMB1/USP42/CFTR/MYC/DDX58/PSMB7/USP20/TRAF2/GATA3/PTEN/TAF10/PSMA1/TRAF6/DDB2/ARRB1/BIRC3/BIRC2/USP2/MDM2/UBC/PSMA6/NFKBIA/HIF1A/SMAD3/PSMA4/USP7/CYLD/ARRB2/TP53/UBB/PSMD11/KAT2A/BECN1/PSME3/PSMC5/SMURF2/HGS/SMAD2/SMAD7	55
R-HSA-5693538	Homology Directed Repair	40/1264	138/10867	2.32E-08	2.89E-07	1.41E-07	H2BC21/PARP1/H3-4/SUMO1/BARD1/TOPBP1/RNF4/RFC1/RAD17/RAD50/UIMC1/MDC1/RNF8/XRCC2/UBE2V2/NBN/ABL1/KAT5/MRE11/ATM/H2AX/CHEK1/CDK2/UBC/BRCA2/PARP2/RAD51/TP53BP1/BLM/UBE2I/PPP4C/RPA1/UBB/BRCA1/BRIP1/SUMO2/RBBP8/SIRT6/BABAM1/PCNA	40
R-HSA-174143	APC/C-mediated degradation of cell cycle proteins	30/1264	88/10867	2.37E-08	2.89E-07	1.41E-07	CDC20/PSMA5/PSMB4/UBE2E1/PSMD6/MAD2L1/SKP2/CDC23/PSMB1/CUL1/PSMB7/UBE2D1/CDK1/BTRC/PSMA1/CDK2/UBC/RB1/PSMA6/PSMA4/PLK1/AURKB/UBB/PSMD11/PSME3/PSMC5/ANAPC11/FZR1/UBE2S/AURKA	30
R-HSA-2565942	Regulation of PLK1 Activity at G2/M Transition	30/1264	88/10867	2.37E-08	2.89E-07	1.41E-07	DCTN1/PLK4/CEP72/FBXW11/TUBB/YWHAG/CUL1/PCM1/SSNA1/OPTN/CDK1/BTRC/TUBA1A/DCTN2/DYNLL1/UBC/HSP90AA1/PLK1/UBB/TUBG1/CEP131/CSNK1D/CEP192/TUBB4A/PRKACA/PPP2R1A/MAPRE1/AURKA/CSNK1E/TPTEP2-CSNK1E	30
R-HSA-453276	Regulation of mitotic cell cycle	30/1264	88/10867	2.37E-08	2.89E-07	1.41E-07	CDC20/PSMA5/PSMB4/UBE2E1/PSMD6/MAD2L1/SKP2/CDC23/PSMB1/CUL1/PSMB7/UBE2D1/CDK1/BTRC/PSMA1/CDK2/UBC/RB1/PSMA6/PSMA4/PLK1/AURKB/UBB/PSMD11/PSME3/PSMC5/ANAPC11/FZR1/UBE2S/AURKA	30
R-HSA-168927	TICAM1, RIP1-mediated IKK complex recruitment	13/1264	20/10867	2.37E-08	2.89E-07	1.41E-07	UBE2D3/UBE2D2/RIPK1/IKBKB/UBE2D1/CHUK/TRAF6/BIRC3/BIRC2/UBC/RIPK3/UBB/UBE2V1	13
R-HSA-5693607	Processing of DNA double-strand break ends	32/1264	98/10867	2.65E-08	3.20E-07	1.57E-07	H2BC21/H3-4/SUMO1/BARD1/TOPBP1/RNF4/RAD17/RAD50/UIMC1/MDC1/RNF8/UBE2V2/NBN/KAT5/MRE11/ATM/H2AX/CHEK1/CDK2/UBC/TP53BP1/BLM/UBE2I/PPP4C/RPA1/UBB/BRCA1/BRIP1/SUMO2/RBBP8/SIRT6/BABAM1	32
R-HSA-6806003	Regulation of TP53 Expression and Degradation	18/1264	37/10867	2.72E-08	3.26E-07	1.59E-07	MDM4/CCNG1/CDKN2A/MAPKAP1/CDK1/ATM/PPP2R1B/USP2/CDK2/MDM2/UBC/AKT1/PDPK1/USP7/TP53/UBB/PPP2R1A/CHEK2	18
R-HSA-9674555	Signaling by CSF3 (G-CSF)	16/1264	30/10867	3.03E-08	3.60E-07	1.76E-07	SHC1/STAT1/RNF7/UBE2D3/UBE2D2/JAK2/SYK/UBE2D1/CUL5/KRAS/UBC/UBB/STAT5A/STAT3/GRB2/SOCS3	16
R-HSA-9675135	Diseases of DNA repair	17/1264	34/10867	3.95E-08	4.65E-07	2.27E-07	MSH2/MSH6/BARD1/MLH1/RAD50/PMS2/XRCC2/NBN/KAT5/MRE11/ATM/BRCA2/RAD51/BLM/BRCA1/BRIP1/RBBP8	17
R-HSA-1236974	ER-Phagosome pathway	30/1264	90/10867	4.24E-08	4.96E-07	2.42E-07	PSMA5/PSMB4/S100A9/S100A8/MYD88/PSMD6/SEC61A1/CD14/HLA-A/HLA-C/HLA-B/TAP2/TAP1/TAPBP/PSMB1/IKBKB/LY96/PSMB7/CHUK/PSMA1/UBC/HMGB1/PSMA6/B2M/PSMA4/UBB/PSMD11/PSME3/PSMC5/CALR	30
R-HSA-8848021	Signaling by PTK6	22/1264	54/10867	4.55E-08	5.23E-07	2.56E-07	KHDRBS1/SFPQ/EPAS1/NR3C1/RAC1/EGFR/CCND1/CBL/KRAS/LRRK2/CDK2/UBC/HIF1A/AKT1/CRK/PELP1/UBB/ERBB2/STAT3/SOCS3/CCNE1/PTPN1	22
R-HSA-9006927	Signaling by Non-Receptor Tyrosine Kinases	22/1264	54/10867	4.55E-08	5.23E-07	2.56E-07	KHDRBS1/SFPQ/EPAS1/NR3C1/RAC1/EGFR/CCND1/CBL/KRAS/LRRK2/CDK2/UBC/HIF1A/AKT1/CRK/PELP1/UBB/ERBB2/STAT3/SOCS3/CCNE1/PTPN1	22
R-HSA-9663891	Selective autophagy	28/1264	81/10867	4.91E-08	5.60E-07	2.74E-07	EPAS1/TUBA3D/SQSTM1/TUBB2B/ATG5/PRKN/CFTR/HSF1/VCP/VIM/ATM/HSPA8/PRKAG1/TUBA1A/DYNLL1/UBC/ULK1/TUBA3C/HSP90AA1/MAP1LC3B/UBB/DYNLL2/TUBB6/TUBB4A/CSNK2A1/MAP1LC3A/SRC/UBE2V1	28
R-HSA-622312	Inflammasomes	13/1264	21/10867	5.57E-08	6.21E-07	3.04E-07	NLRP3/NLRC4/NFKB1/HSP90AB1/TXN/NFKB2/RELA/CASP1/SUGT1/PSTPIP1/NLRP1/APP/HMOX1	13
R-HSA-5617472	Activation of anterior HOX genes in hindbrain development during early embryogenesis	36/1264	121/10867	5.58E-08	6.21E-07	3.04E-07	RBBP4/JUN/H2BC21/PBX1/H3-3A/HDAC3/H3C1/H3C2/H3C3/H3C4/H3C6/H3C8/H3C10/H3C11/H3C12/HOXA1/EZH2/PAXIP1/ASH2L/WDR5/RXRA/PAX6/EED/H2AX/RARG/YY1/CREBBP/CTCF/POLR2A/NCOR1/RARA/PIAS2/NCOA6/NCOA3/POLR2F/EP300	36
R-HSA-5619507	Activation of HOX genes during differentiation	36/1264	121/10867	5.58E-08	6.21E-07	3.04E-07	RBBP4/JUN/H2BC21/PBX1/H3-3A/HDAC3/H3C1/H3C2/H3C3/H3C4/H3C6/H3C8/H3C10/H3C11/H3C12/HOXA1/EZH2/PAXIP1/ASH2L/WDR5/RXRA/PAX6/EED/H2AX/RARG/YY1/CREBBP/CTCF/POLR2A/NCOR1/RARA/PIAS2/NCOA6/NCOA3/POLR2F/EP300	36
R-HSA-877300	Interferon gamma signaling	30/1264	91/10867	5.63E-08	6.22E-07	3.04E-07	VCAM1/TRIM46/STAT1/SUMO1/PRKCD/CAMK2D/IRF2/IRF1/CAMK2A/IRF4/HLA-A/HLA-C/HLA-B/IFNGR1/JAK2/TRIM8/IRF7/CD44/TRIM29/PTPN6/OAS2/IRF9/B2M/PML/CIITA/IRF8/SOCS3/ICAM1/IRF3/PTPN1	30
R-HSA-9009391	Extra-nuclear estrogen signaling	27/1264	77/10867	6.04E-08	6.62E-07	3.24E-07	SHC1/CALM2/XPO1/CREB1/PIK3R1/SRF/ESR1/EGFR/HSPB1/CAV1/CCND1/KRAS/FOS/CALM1/HSP90AA1/AKT1/IGF1R/GNG13/PDPK1/MAPK3/MMP2/SPHK1/CALM3/PRMT1/SRC/MMP9/MAPK1	27
R-HSA-5693567	HDR through Homologous Recombination (HRR) or Single Strand Annealing (SSA)	38/1264	132/10867	6.35E-08	6.91E-07	3.38E-07	H2BC21/H3-4/SUMO1/BARD1/TOPBP1/RNF4/RFC1/RAD17/RAD50/UIMC1/MDC1/RNF8/XRCC2/UBE2V2/NBN/ABL1/KAT5/MRE11/ATM/H2AX/CHEK1/CDK2/UBC/BRCA2/RAD51/TP53BP1/BLM/UBE2I/PPP4C/RPA1/UBB/BRCA1/BRIP1/SUMO2/RBBP8/SIRT6/BABAM1/PCNA	38
R-HSA-8941858	Regulation of RUNX3 expression and activity	22/1264	55/10867	6.76E-08	7.18E-07	3.51E-07	RUNX3/PSMA5/PSMB4/PSMD6/PSMB1/SMURF1/CDKN2A/PSMB7/PSMA1/MDM2/UBC/PSMA6/PSMA4/CBFB/UBB/PSMD11/PSME3/PSMC5/SMURF2/TGFB1/SRC/EP300	22
R-HSA-9700206	Signaling by ALK in cancer	22/1264	55/10867	6.76E-08	7.18E-07	3.51E-07	TPM3/SHC1/TPR/DCTN1/FN1/PIK3R1/NPM1/SQSTM1/CUL1/BCL2A1/MAPK3/STAT5A/STAT3/CLTC/GRB2/RNF213/JUNB/TPM4/PLCG1/CEBPB/MAPK1/MYH9	22
R-HSA-9725370	Signaling by ALK fusions and activated point mutants	22/1264	55/10867	6.76E-08	7.18E-07	3.51E-07	TPM3/SHC1/TPR/DCTN1/FN1/PIK3R1/NPM1/SQSTM1/CUL1/BCL2A1/MAPK3/STAT5A/STAT3/CLTC/GRB2/RNF213/JUNB/TPM4/PLCG1/CEBPB/MAPK1/MYH9	22
R-HSA-9006936	Signaling by TGFB family members	32/1264	102/10867	7.71E-08	8.13E-07	3.97E-07	HDAC1/TRIM33/UCHL5/PARP1/XPO1/SKIL/UBE2D3/SMAD1/SMAD5/SMURF1/MYC/CDK9/UBE2D1/MEN1/PPP1CA/CBL/SP1/NCOR2/UBC/CDK8/SMAD3/STUB1/E2F4/NCOR1/UBB/SMURF2/SMAD2/SMAD7/JUNB/TGFB1/BMP2/RBL1	32
R-HSA-5357786	TNFR1-induced proapoptotic signaling	10/1264	13/10867	9.01E-08	9.36E-07	4.57E-07	CASP8/USP4/RIPK1/TNF/TNFAIP3/TRAF2/USP2/TNFRSF1A/CYLD/TRADD	10
R-HSA-879415	Advanced glycosylation endproduct receptor signaling	10/1264	13/10867	9.01E-08	9.36E-07	4.57E-07	DDOST/CAPZA1/AGER/CAPZA2/HMGB1/LGALS3/MAPK3/APP/S100B/MAPK1	10
R-HSA-451927	Interleukin-2 family signaling	19/1264	44/10867	1.24E-07	1.28E-06	6.26E-07	PIK3CD/LCK/SHC1/STAT1/STAT4/IL2/IL21/PIK3R1/IL3/CSF2/JAK2/SYK/IL2RA/PTPN6/IL21R/STAT5A/STAT3/GRB2/IL2RB	19
R-HSA-193639	p75NTR signals via NF-kB	11/1264	16/10867	1.27E-07	1.29E-06	6.30E-07	MYD88/NFKB1/SQSTM1/IKBKB/RIPK2/TRAF6/RELA/UBC/NFKBIA/UBB/NGFR	11
R-HSA-844456	The NLRP3 inflammasome	11/1264	16/10867	1.27E-07	1.29E-06	6.30E-07	NLRP3/NFKB1/HSP90AB1/TXN/NFKB2/RELA/CASP1/SUGT1/PSTPIP1/APP/HMOX1	11
R-HSA-4420097	VEGFA-VEGFR2 Pathway	31/1264	99/10867	1.29E-07	1.30E-06	6.36E-07	CDC42/NCF2/CALM2/CTNNB1/PRKCD/NCK1/PIK3R1/CTNNA1/MAPK14/FYN/ACTB/RAC1/HSPB1/CAV1/MAPKAP1/CTNND1/KRAS/CALM1/HSP90AA1/AKT1/PDPK1/CRK/JUP/PRKCA/SPHK1/ACTG1/VAV1/PRKACA/CALM3/SRC/PLCG1	31
R-HSA-5213460	RIPK1-mediated regulated necrosis	15/1264	29/10867	1.41E-07	1.40E-06	6.86E-07	PELI1/CFLAR/CASP8/RIPK1/TRAF2/BIRC3/BIRC2/UBC/RIPK3/HSP90AA1/STUB1/TRADD/MLKL/UBB/CDC37	15
R-HSA-5675482	Regulation of necroptotic cell death	15/1264	29/10867	1.41E-07	1.40E-06	6.86E-07	PELI1/CFLAR/CASP8/RIPK1/TRAF2/BIRC3/BIRC2/UBC/RIPK3/HSP90AA1/STUB1/TRADD/MLKL/UBB/CDC37	15
R-HSA-69656	Cyclin A:Cdk2-associated events at S phase entry	28/1264	85/10867	1.58E-07	1.56E-06	7.64E-07	RBBP4/PSMA5/PSMB4/CDC25A/PSMD6/SKP2/CDKN1A/PSMB1/CUL1/MYC/PSMB7/PSMA1/CCND1/CDK2/UBC/RB1/PSMA6/AKT1/PSMA4/RBL2/E2F4/UBB/PSMD11/PSME3/PSMC5/FZR1/CCNE1/E2F1	28
R-HSA-69473	G2/M DNA damage checkpoint	30/1264	95/10867	1.66E-07	1.63E-06	7.98E-07	H2BC21/H3-4/YWHAQ/SUMO1/BARD1/TOPBP1/RAD17/RAD50/UIMC1/MDC1/RNF8/YWHAG/UBE2V2/NBN/YWHAZ/CDK1/KAT5/MRE11/ATM/H2AX/CHEK1/TP53BP1/BLM/RPA1/TP53/BRCA1/BRIP1/RBBP8/BABAM1/CHEK2	30
R-HSA-5683057	MAPK family signaling cascades	70/1264	325/10867	1.71E-07	1.66E-06	8.12E-07	CDC42/JUN/PSMA5/PSMB4/SHC1/SPTA1/CALM2/SPTBN1/XPO1/SPRED2/FN1/CUL3/PSMD6/CAMK2D/IL2/PIK3R1/IL3/CSF2/PDGFRB/CAMK2A/RANBP9/FYN/PSMB1/ACTB/RAC1/IL6/EGFR/HSPB1/NEFL/MYC/JAK2/SHC3/PSMB7/SPTAN1/IL2RA/CDK1/PSMA1/ARRB1/PPP2R1B/KRAS/UBC/PSMA6/PPP2R5E/CALM1/MAPK6/CSK/PSMA4/TNRC6A/MAPK3/ARRB2/DLG4/UBB/NF1/PSMD11/ERBB2/PSME3/PHB/PSMC5/GRB2/TNRC6C/ACTG1/ABHD17A/PRKACA/CALM3/PPP2R1A/SRC/NCOA3/MAPK1/IL2RB/TNRC6B	70
R-HSA-2559585	Oncogene Induced Senescence	16/1264	33/10867	1.73E-07	1.67E-06	8.16E-07	MDM4/CDKN2A/ETS1/SP1/MDM2/UBC/RB1/TNRC6A/MAPK3/TP53/UBB/TNRC6C/E2F1/ETS2/MAPK1/TNRC6B	16
R-HSA-201722	Formation of the beta-catenin:TCF transactivating complex	29/1264	91/10867	2.14E-07	2.06E-06	1.01E-06	RUNX3/HDAC1/H2BC21/H3-3A/H3-4/CTNNB1/RUVBL1/TERT/TCF7/H3C1/H3C2/H3C3/H3C4/H3C6/H3C8/H3C10/H3C11/H3C12/ASH2L/MYC/TLE1/TCF7L2/MEN1/KAT5/H2AX/TLE3/CREBBP/SMARCA4/EP300	29
R-HSA-2173795	Downregulation of SMAD2/3:SMAD4 transcriptional activity	13/1264	23/10867	2.50E-07	2.37E-06	1.16E-06	HDAC1/TRIM33/PARP1/SKIL/UBE2D3/UBE2D1/NCOR2/UBC/SMAD3/NCOR1/UBB/SMURF2/SMAD2	13
R-HSA-8852276	The role of GTSE1 in G2/M progression after G2 checkpoint	26/1264	77/10867	2.51E-07	2.37E-06	1.16E-06	PSMA5/PSMB4/TUBA3D/PSMD6/TUBB2B/CDKN1A/HSP90AB1/PSMB1/PSMB7/CDK1/PSMA1/TUBA1A/UBC/TUBA3C/PSMA6/HSP90AA1/PSMA4/PLK1/TP53/UBB/PSMD11/PSME3/PSMC5/TUBB6/TUBB4A/MAPRE1	26
R-HSA-8866652	Synthesis of active ubiquitin: roles of E1 and E2 enzymes	15/1264	30/10867	2.52E-07	2.37E-06	1.16E-06	UBE2E3/UBE2E1/UBE2K/OTULIN/UBE2D2/UBE2H/UBE2W/UBE2D1/UBC/UBE2Q2/USP7/UBB/UBE2Z/UBE2S/UBE2L3	15
R-HSA-2559582	Senescence-Associated Secretory Phenotype (SASP)	33/1264	112/10867	2.55E-07	2.39E-06	1.17E-06	JUN/H2BC21/H3-3A/UBE2E1/CXCL8/NFKB1/CDC23/H3C1/H3C2/H3C3/H3C4/H3C6/H3C8/H3C10/H3C11/H3C12/CDKN1A/IL6/CDKN2A/UBE2D1/RELA/H2AX/CDK2/UBC/FOS/MAPK3/UBB/STAT3/ANAPC11/FZR1/UBE2S/CEBPB/MAPK1	33
R-HSA-69615	G1/S DNA Damage Checkpoints	24/1264	68/10867	2.84E-07	2.63E-06	1.29E-06	PSMA5/PSMB4/MDM4/CDC25A/PSMD6/CDKN1A/PSMB1/CDKN2A/PSMB7/PSMA1/ATM/CHEK1/CDK2/MDM2/UBC/PSMA6/PSMA4/TP53/UBB/PSMD11/PSME3/PSMC5/CCNE1/CHEK2	24
R-HSA-1500620	Meiosis	34/1264	118/10867	3.04E-07	2.80E-06	1.37E-06	H2BC21/LMNA/H3-3A/H3-4/MLH1/LMNB1/RAD50/H3C1/H3C2/H3C3/H3C4/H3C6/H3C8/H3C10/H3C11/H3C12/POT1/TERF1/NBN/RAD21/MRE11/ATM/H2AX/CDK2/BRCA2/RAD51/BLM/UBE2I/ACD/TERF2/TERF2IP/RPA1/BRCA1/RBBP8	34
R-HSA-8854518	AURKA Activation by TPX2	25/1264	73/10867	3.13E-07	2.87E-06	1.40E-06	DCTN1/PLK4/CEP72/HMMR/TUBB/YWHAG/PCM1/SSNA1/CDK1/TUBA1A/DCTN2/DYNLL1/HSP90AA1/PLK1/TUBG1/CEP131/CSNK1D/CEP192/TUBB4A/PRKACA/PPP2R1A/MAPRE1/AURKA/CSNK1E/TPTEP2-CSNK1E	25
R-HSA-5693606	DNA Double Strand Break Response	26/1264	78/10867	3.36E-07	3.04E-06	1.49E-06	H2BC21/H3-4/SUMO1/BARD1/SMARCA5/RAD50/UIMC1/MDC1/RNF8/BAZ1B/UBE2V2/NBN/ABL1/KAT5/MRE11/ATM/H2AX/UBC/TP53BP1/UBE2I/TP53/UBB/BRCA1/KPNA2/BABAM1/CHEK2	26
R-HSA-194138	Signaling by VEGF	32/1264	108/10867	3.36E-07	3.04E-06	1.49E-06	CDC42/NCF2/CALM2/AAMP/CTNNB1/PRKCD/NCK1/PIK3R1/CTNNA1/MAPK14/FYN/ACTB/RAC1/HSPB1/CAV1/MAPKAP1/CTNND1/KRAS/CALM1/HSP90AA1/AKT1/PDPK1/CRK/JUP/PRKCA/SPHK1/ACTG1/VAV1/PRKACA/CALM3/SRC/PLCG1	32
R-HSA-9612973	Autophagy	40/1264	151/10867	3.40E-07	3.06E-06	1.49E-06	MAP1LC3C/EPAS1/TUBA3D/ATG16L1/SQSTM1/TUBB2B/HSP90AB1/ATG5/PRKN/CFTR/HSF1/VCP/TSC1/VIM/TSG101/ATM/HSPA8/GABARAPL1/PRKAG1/TUBA1A/DYNLL1/UBC/ULK1/TUBA3C/RNASE1/HSP90AA1/GABARAPL2/MAP1LC3B/UBB/BECN1/GFAP/DYNLL2/TUBB6/PIK3C3/TUBB4A/CSNK2A1/CHMP4B/MAP1LC3A/SRC/UBE2V1	40
R-HSA-3371497	HSP90 chaperone cycle for steroid hormone receptors (SHR) in the presence of ligand	21/1264	55/10867	3.42E-07	3.06E-06	1.49E-06	CAPZB/CAPZA1/DCTN1/TUBA3D/NR3C1/TUBB2B/HSPA1L/HSPA1A/HSPA1B/HSP90AB1/CAPZA2/DNAJA1/HSPA8/TUBA1A/DCTN2/DYNLL1/TUBA3C/HSP90AA1/DYNLL2/TUBB6/TUBB4A	21
R-HSA-69202	Cyclin E associated events during G1/S transition	27/1264	83/10867	3.51E-07	3.11E-06	1.52E-06	RBBP4/PSMA5/PSMB4/CDC25A/PSMD6/SKP2/CDKN1A/PSMB1/CUL1/MYC/PSMB7/PSMA1/CCND1/CDK2/UBC/RB1/PSMA6/AKT1/PSMA4/RBL2/E2F4/UBB/PSMD11/PSME3/PSMC5/CCNE1/E2F1	27
R-HSA-5693571	Nonhomologous End-Joining (NHEJ)	24/1264	69/10867	3.88E-07	3.42E-06	1.67E-06	H2BC21/H3-4/RIF1/SUMO1/BARD1/XRCC5/RAD50/UIMC1/TDP2/MDC1/RNF8/PAXIP1/PRKDC/UBE2V2/NBN/DCLRE1C/KAT5/MRE11/ATM/H2AX/TP53BP1/BRCA1/BABAM1/XRCC6	24
R-HSA-8939236	RUNX1 regulates transcription of genes involved in differentiation of HSCs	36/1264	130/10867	4.05E-07	3.55E-06	1.73E-06	TAL1/PSMA5/H2BC21/PSMB4/H3-3A/PSMD6/H3C1/H3C2/H3C3/H3C4/H3C6/H3C8/H3C10/H3C11/H3C12/MYB/PSMB1/PSMB7/ABL1/GATA3/PSMA1/LMO2/SPI1/YAP1/H2AX/UBC/PSMA6/PSMA4/CBFB/UBB/PSMD11/PSME3/PSMC5/TCF3/ITCH/RUNX1	36
R-HSA-174178	APC/C:Cdh1 mediated degradation of Cdc20 and other APC/C:Cdh1 targeted proteins in late mitosis/early G1	25/1264	74/10867	4.21E-07	3.67E-06	1.79E-06	CDC20/PSMA5/PSMB4/UBE2E1/PSMD6/SKP2/CDC23/PSMB1/PSMB7/UBE2D1/PSMA1/UBC/RB1/PSMA6/PSMA4/PLK1/AURKB/UBB/PSMD11/PSME3/PSMC5/ANAPC11/FZR1/UBE2S/AURKA	25
R-HSA-69231	Cyclin D associated events in G1	19/1264	47/10867	4.36E-07	3.74E-06	1.83E-06	SKP2/CDKN1A/CUL1/JAK2/CDKN2A/ABL1/CCND1/PPP2R1B/CDK2/UBC/RB1/RBL2/E2F4/UBB/CCNE1/PPP2R1A/E2F1/RBL1/SRC	19
R-HSA-69236	G1 Phase	19/1264	47/10867	4.36E-07	3.74E-06	1.83E-06	SKP2/CDKN1A/CUL1/JAK2/CDKN2A/ABL1/CCND1/PPP2R1B/CDK2/UBC/RB1/RBL2/E2F4/UBB/CCNE1/PPP2R1A/E2F1/RBL1/SRC	19
R-HSA-2559580	Oxidative Stress Induced Senescence	35/1264	125/10867	4.38E-07	3.74E-06	1.83E-06	RBBP4/JUN/H2BC21/MDM4/H3-3A/MAPK10/H3C1/H3C2/H3C3/H3C4/H3C6/H3C8/H3C10/H3C11/H3C12/RING1/MAPK14/EZH2/IFNB1/CDKN2A/TXN/COMMD3-BMI1/EED/H2AX/MDM2/UBC/FOS/TNRC6A/MAPK3/TP53/UBB/TNRC6C/E2F1/MAPK1/TNRC6B	35
R-HSA-8951664	Neddylation	54/1264	234/10867	4.62E-07	3.92E-06	1.92E-06	FBXO6/PSMA5/PSMB4/EPAS1/ASB3/GPR75-ASB3/COMMD1/CUL3/VHL/PSMD6/RNF7/COMMD2/DCUN1D1/COMMD8/UBE2D3/FBXW7/SKP2/COMMD10/UBE2D2/FBXW11/PSMB1/COPS6/CUL1/COPS5/COMMD5/PSMB7/WDR5/COMMD3/CUL2/UBE2D1/BTRC/PSMA1/COMMD9/DDB2/DDB1/CUL5/CAND1/UBC/COMMD6/CUL4A/PSMA6/LRR1/HIF1A/COMMD4/FBXO22/PSMA4/UBB/PSMD11/PSME3/DCAF7/PSMC5/SOCS3/COMMD7/FBXO7	54
R-HSA-3371556	Cellular response to heat stress	28/1264	89/10867	4.66E-07	3.94E-06	1.92E-06	HSPA6/TPR/GSK3B/CAMK2D/HSPA4/HSPA9/CAMK2A/HSPA1L/HSPA1A/HSPA1B/HSP90AB1/BAG2/HSF1/BAG1/VCP/HSPA5/SIRT1/BAG3/ATM/HSPA8/HSPB8/HSP90AA1/BAG5/CREBBP/MAPK3/RPA1/MAPK1/EP300	28
R-HSA-1433557	Signaling by SCF-KIT	18/1264	43/10867	4.71E-07	3.95E-06	1.93E-06	LCK/STAT1/PIK3R1/FYN/RAC1/SH2B2/JAK2/CBL/CHEK1/PTPN6/KRAS/STAT5A/STAT3/PRKCA/GRB2/VAV1/SRC/MMP9	18
R-HSA-9675136	Diseases of DNA Double-Strand Break Repair	13/1264	24/10867	4.87E-07	3.98E-06	1.94E-06	BARD1/RAD50/XRCC2/NBN/KAT5/MRE11/ATM/BRCA2/RAD51/BLM/BRCA1/BRIP1/RBBP8	13
R-HSA-9701193	Defective HDR through Homologous Recombination (HRR) due to PALB2 loss of function	13/1264	24/10867	4.87E-07	3.98E-06	1.94E-06	BARD1/RAD50/XRCC2/NBN/KAT5/MRE11/ATM/BRCA2/RAD51/BLM/BRCA1/BRIP1/RBBP8	13
R-HSA-9704331	Defective HDR through Homologous Recombination Repair (HRR) due to PALB2 loss of BRCA1 binding function	13/1264	24/10867	4.87E-07	3.98E-06	1.94E-06	BARD1/RAD50/XRCC2/NBN/KAT5/MRE11/ATM/BRCA2/RAD51/BLM/BRCA1/BRIP1/RBBP8	13
R-HSA-9704646	Defective HDR through Homologous Recombination Repair (HRR) due to PALB2 loss of BRCA2/RAD51/RAD51C binding function	13/1264	24/10867	4.87E-07	3.98E-06	1.94E-06	BARD1/RAD50/XRCC2/NBN/KAT5/MRE11/ATM/BRCA2/RAD51/BLM/BRCA1/BRIP1/RBBP8	13
R-HSA-5693616	Presynaptic phase of homologous DNA pairing and strand exchange	17/1264	39/10867	4.88E-07	3.98E-06	1.94E-06	BARD1/TOPBP1/RAD17/RAD50/XRCC2/NBN/KAT5/MRE11/ATM/CHEK1/BRCA2/RAD51/BLM/RPA1/BRCA1/BRIP1/RBBP8	17
R-HSA-1852241	Organelle biogenesis and maintenance	64/1264	296/10867	5.01E-07	4.06E-06	1.98E-06	NCOA1/CALM2/DCTN1/IMMT/TUBA3D/ATF2/CREB1/TRAF3IP1/IQCB1/PPARGC1A/BBS7/BBS12/PLK4/CEP72/CCT5/HSPA9/HDAC3/TUBB2B/TUBB/MAPK14/TCP1/BBS9/YWHAG/SMARCD3/PCM1/RXRA/SSNA1/CDK1/GBF1/SIRT3/BBS1/PRKAG1/TUBA1A/DCTN2/BBS10/DYNLL1/TUBA3C/CALM1/HSP90AA1/BBS4/CREBBP/PLK1/BBS2/NCOR1/TMEM11/TUBG1/DYNLL2/CEP131/CSNK1D/TUBB6/CEP192/ATP5F1A/TUBB4A/CARM1/PRKACA/MARK4/CALM3/PPP2R1A/MKKS/MAPRE1/NCOA6/ATP5PF/CSNK1E/TPTEP…	64
R-HSA-400253	Circadian Clock	24/1264	70/10867	5.25E-07	4.23E-06	2.07E-06	NCOA1/ATF2/CREB1/PPARGC1A/HDAC3/NR3C1/CUL1/SMARCD3/RXRA/CREM/SIRT1/BTRC/PPP1CA/UBC/HIF1A/CREBBP/NCOR1/UBB/CSNK1D/CARM1/NCOA6/CSNK1E/TPTEP2-CSNK1E/EP300	24
R-HSA-1236975	Antigen processing-Cross presentation	31/1264	105/10867	5.58E-07	4.47E-06	2.19E-06	PSMA5/PSMB4/S100A9/S100A8/NCF2/MYD88/PSMD6/SEC61A1/CD14/HLA-A/HLA-C/HLA-B/TAP2/TAP1/TAPBP/PSMB1/IKBKB/LY96/PSMB7/CHUK/PSMA1/UBC/HMGB1/PSMA6/B2M/PSMA4/UBB/PSMD11/PSME3/PSMC5/CALR	31
R-HSA-1234174	Cellular response to hypoxia	25/1264	75/10867	5.63E-07	4.49E-06	2.19E-06	PSMA5/PSMB4/EGLN1/EPAS1/VHL/PSMD6/UBE2D3/UBE2D2/PSMB1/PSMB7/CUL2/UBE2D1/HIF1AN/PSMA1/UBC/PSMA6/HIF1A/PSMA4/CREBBP/UBB/PSMD11/PSME3/PSMC5/EGLN2/EP300	25
R-HSA-8943724	Regulation of PTEN gene transcription	22/1264	61/10867	5.76E-07	4.56E-06	2.23E-06	KDM1A/HDAC1/RBBP4/JUN/ATF2/PPARG/REST/EGR1/HDAC3/RING1/NR2E1/HDAC2/EZH2/COMMD3-BMI1/EED/CHD4/RCOR1/MAPK3/TP53/HDAC5/MBD3/MAPK1	22
R-HSA-1606322	ZBP1(DAI) mediated induction of type I IFNs	12/1264	21/10867	6.27E-07	4.94E-06	2.41E-06	MYD88/NFKB1/RIPK1/IKBKB/CHUK/NFKB2/RELA/TBK1/RIPK3/NFKBIA/NFKBIB/IRF3	12
R-HSA-6804114	TP53 Regulates Transcription of Genes Involved in G2 Cell Cycle Arrest	11/1264	18/10867	7.39E-07	5.79E-06	2.83E-06	GADD45A/CDK1/RBL2/E2F4/TP53/CARM1/PRMT1/PCNA/RBL1/AURKA/EP300	11
R-HSA-918233	TRAF3-dependent IRF activation pathway	10/1264	15/10867	7.58E-07	5.91E-06	2.89E-06	IKBKE/IFNB1/DDX58/IRF7/TBK1/TRAF3/CREBBP/IRF3/MAVS/EP300	10
R-HSA-1266695	Interleukin-7 signaling	16/1264	36/10867	7.69E-07	5.94E-06	2.90E-06	IL7R/PIK3R1/TSLP/H3C1/H3C2/H3C3/H3C4/H3C6/H3C8/H3C10/H3C11/H3C12/STAT5A/STAT3/SMARCA4/BRWD1	16
R-HSA-176408	Regulation of APC/C activators between G1/S and early anaphase	26/1264	81/10867	7.71E-07	5.94E-06	2.90E-06	CDC20/PSMA5/PSMB4/UBE2E1/PSMD6/MAD2L1/CDC23/PSMB1/CUL1/PSMB7/UBE2D1/CDK1/BTRC/PSMA1/CDK2/UBC/PSMA6/PSMA4/PLK1/UBB/PSMD11/PSME3/PSMC5/ANAPC11/FZR1/UBE2S	26
R-HSA-69242	S Phase	41/1264	162/10867	9.05E-07	6.91E-06	3.38E-06	RBBP4/PSMA5/PSMB4/MCM6/UBE2E1/CDC25A/PSMD6/GSK3B/RFC1/SKP2/CDC23/CDKN1A/MCM3/PSMB1/CUL1/RAD21/MYC/PSMB7/UBE2D1/PSMA1/CCND1/CDK2/UBC/RB1/PSMA6/AKT1/PSMA4/RBL2/E2F4/RPA1/UBB/PSMD11/PSME3/PSMC5/ANAPC11/FZR1/CCNE1/UBE2S/PCNA/MCM8/E2F1	41
R-HSA-9705462	Inactivation of CSF3 (G-CSF) signaling	13/1264	25/10867	9.07E-07	6.91E-06	3.38E-06	STAT1/RNF7/UBE2D3/UBE2D2/JAK2/SYK/UBE2D1/CUL5/UBC/UBB/STAT5A/STAT3/SOCS3	13
R-HSA-5693565	Recruitment and ATM-mediated phosphorylation of repair and signaling proteins at DNA double strand breaks	25/1264	77/10867	9.86E-07	7.48E-06	3.65E-06	H2BC21/H3-4/SUMO1/BARD1/SMARCA5/RAD50/UIMC1/MDC1/RNF8/BAZ1B/UBE2V2/NBN/ABL1/KAT5/MRE11/ATM/H2AX/UBC/TP53BP1/UBE2I/TP53/UBB/BRCA1/BABAM1/CHEK2	25
R-HSA-9013694	Signaling by NOTCH4	26/1264	82/10867	1.01E-06	7.58E-06	3.71E-06	PSMA5/PSMB4/NCSTN/PSMD6/TACC3/RBPJ/FBXW7/MAML1/PSMB1/CUL1/YWHAZ/PSMB7/NOTCH1/PSMA1/UBC/PSMA6/AKT1/SMAD3/PSMA4/CREBBP/UBB/PSMD11/KAT2A/PSME3/PSMC5/EP300	26
R-HSA-9707564	Cytoprotection by HMOX1	34/1264	124/10867	1.09E-06	8.14E-06	3.98E-06	PSMA5/PSMB4/NLRP3/NCOA1/NFE2L2/CUL3/PRKCD/PSMD6/ALB/SKP2/HDAC3/PSMB1/CUL1/SMARCD3/PSMB7/RXRA/PSMA1/NCOR2/UBC/PSMA6/SIN3A/PSMA4/CREBBP/NCOR1/UBB/PSMD11/STAT3/PSME3/PSMC5/CARM1/SIN3B/CSNK2A1/NCOA6/HMOX1	34
R-HSA-5218920	VEGFR2 mediated vascular permeability	14/1264	29/10867	1.10E-06	8.23E-06	4.02E-06	CALM2/CTNNB1/CTNNA1/RAC1/CAV1/MAPKAP1/CTNND1/CALM1/HSP90AA1/AKT1/PDPK1/JUP/VAV1/CALM3	14
R-HSA-1912408	Pre-NOTCH Transcription and Translation	28/1264	93/10867	1.26E-06	9.38E-06	4.59E-06	JUN/H2BC21/ELF3/H3-3A/RBPJ/MAML1/H3C1/H3C2/H3C3/H3C4/H3C6/H3C8/H3C10/H3C11/H3C12/NOTCH1/CCND1/H2AX/CREBBP/TNRC6A/TP53/KAT2A/TNRC6C/SIRT6/E2F1/RUNX1/TNRC6B/EP300	28
R-HSA-450531	Regulation of mRNA stability by proteins that bind AU-rich elements	27/1264	88/10867	1.29E-06	9.55E-06	4.67E-06	PSMA5/PSMB4/XPO1/PRKCD/PSMD6/HNRNPD/HSPA1A/HSPA1B/MAPK14/PSMB1/HSPB1/YWHAZ/PSMB7/PSMA1/HSPA8/UBC/PSMA6/AKT1/PSMA4/UBB/PSMD11/PSME3/PSMC5/PRKCA/KHSRP/ELAVL1/ZFP36	27
R-HSA-195253	Degradation of beta-catenin by the destruction complex	26/1264	83/10867	1.31E-06	9.58E-06	4.68E-06	HDAC1/PSMA5/PSMB4/CTNNB1/PSMD6/GSK3B/TCF7/CSNK1A1/PSMB1/CUL1/TLE1/PSMB7/BTRC/TCF7L2/PSMA1/PPP2R1B/UBC/PSMA6/PPP2R5E/TLE3/PSMA4/UBB/PSMD11/PSME3/PSMC5/PPP2R1A	26
R-HSA-1632852	Macroautophagy	36/1264	136/10867	1.33E-06	9.69E-06	4.74E-06	MAP1LC3C/EPAS1/TUBA3D/ATG16L1/SQSTM1/TUBB2B/ATG5/PRKN/CFTR/HSF1/VCP/TSC1/VIM/ATM/HSPA8/GABARAPL1/PRKAG1/TUBA1A/DYNLL1/UBC/ULK1/TUBA3C/HSP90AA1/GABARAPL2/MAP1LC3B/UBB/BECN1/DYNLL2/TUBB6/PIK3C3/TUBB4A/CSNK2A1/CHMP4B/MAP1LC3A/SRC/UBE2V1	36
R-HSA-1227986	Signaling by ERBB2	19/1264	50/10867	1.35E-06	9.80E-06	4.79E-06	SHC1/PRKCD/ERBIN/PIK3R1/FYN/EGFR/CUL5/KRAS/UBC/HSP90AA1/AKT1/STUB1/UBB/ERBB2/PRKCA/GRB2/CDC37/SRC/PLCG1	19
R-HSA-1912422	Pre-NOTCH Expression and Processing	31/1264	109/10867	1.37E-06	9.89E-06	4.83E-06	JUN/H2BC21/ELF3/H3-3A/RBPJ/MAML1/H3C1/H3C2/H3C3/H3C4/H3C6/H3C8/H3C10/H3C11/H3C12/NOTCH1/CCND1/H2AX/ATP2A2/SEL1L/CREBBP/TNRC6A/ATP2A1/TP53/KAT2A/TNRC6C/SIRT6/E2F1/RUNX1/TNRC6B/EP300	31
R-HSA-1236382	Constitutive Signaling by Ligand-Responsive EGFR Cancer Variants	11/1264	19/10867	1.57E-06	1.12E-05	5.47E-06	SHC1/PIK3R1/EGFR/CBL/KRAS/UBC/HSP90AA1/UBB/GRB2/CDC37/PLCG1	11
R-HSA-5637815	Signaling by Ligand-Responsive EGFR Variants in Cancer	11/1264	19/10867	1.57E-06	1.12E-05	5.47E-06	SHC1/PIK3R1/EGFR/CBL/KRAS/UBC/HSP90AA1/UBB/GRB2/CDC37/PLCG1	11
R-HSA-9725371	Nuclear events stimulated by ALK signaling in cancer	11/1264	19/10867	1.57E-06	1.12E-05	5.47E-06	FN1/NPM1/CUL1/BCL2A1/MAPK3/STAT5A/STAT3/CLTC/JUNB/CEBPB/MAPK1	11
R-HSA-380320	Recruitment of NuMA to mitotic centrosomes	28/1264	94/10867	1.60E-06	1.13E-05	5.53E-06	NME7/DCTN1/TUBA3D/PLK4/CEP72/TUBB2B/TUBB/YWHAG/PCM1/SSNA1/CDK1/TUBA1A/DCTN2/DYNLL1/TUBA3C/HSP90AA1/PLK1/TUBG1/CEP131/CSNK1D/TUBB6/CEP192/TUBB4A/PRKACA/PPP2R1A/MAPRE1/CSNK1E/TPTEP2-CSNK1E	28
R-HSA-5693554	Resolution of D-loop Structures through Synthesis-Dependent Strand Annealing (SDSA)	13/1264	26/10867	1.62E-06	1.13E-05	5.53E-06	BARD1/RAD50/XRCC2/NBN/KAT5/MRE11/ATM/BRCA2/RAD51/BLM/BRCA1/BRIP1/RBBP8	13
R-HSA-9660826	Purinergic signaling in leishmaniasis infection	13/1264	26/10867	1.62E-06	1.13E-05	5.53E-06	NLRP3/IL1B/NFKB1/HSP90AB1/TXN/NFKB2/RELA/CASP1/SUGT1/PSTPIP1/C3/APP/HMOX1	13
R-HSA-9664424	Cell recruitment (pro-inflammatory response)	13/1264	26/10867	1.62E-06	1.13E-05	5.53E-06	NLRP3/IL1B/NFKB1/HSP90AB1/TXN/NFKB2/RELA/CASP1/SUGT1/PSTPIP1/C3/APP/HMOX1	13
R-HSA-5693579	Homologous DNA Pairing and Strand Exchange	17/1264	42/10867	1.73E-06	1.20E-05	5.87E-06	BARD1/TOPBP1/RAD17/RAD50/XRCC2/NBN/KAT5/MRE11/ATM/CHEK1/BRCA2/RAD51/BLM/RPA1/BRCA1/BRIP1/RBBP8	17
R-HSA-209560	NF-kB is activated and signals survival	9/1264	13/10867	1.75E-06	1.21E-05	5.92E-06	NFKB1/SQSTM1/IKBKB/TRAF6/RELA/UBC/NFKBIA/UBB/NGFR	9
R-HSA-5684264	MAP3K8 (TPL2)-dependent MAPK1/3 activation	10/1264	16/10867	1.81E-06	1.24E-05	6.05E-06	TNIP2/NFKB1/FBXW11/CUL1/IKBKB/MAP3K8/CHUK/BTRC/UBC/UBB	10
R-HSA-9665348	Signaling by ERBB2 ECD mutants	10/1264	16/10867	1.81E-06	1.24E-05	6.05E-06	SHC1/ERBIN/PIK3R1/EGFR/KRAS/HSP90AA1/ERBB2/GRB2/CDC37/PLCG1	10
R-HSA-5358351	Signaling by Hedgehog	38/1264	149/10867	1.84E-06	1.25E-05	6.12E-06	PSMA5/PSMB4/ADAM17/TUBA3D/CUL3/PSMD6/GSK3B/CSNK1A1/TUBB2B/PSMB1/SMURF1/CUL1/VCP/PSMB7/BTRC/SUFU/PSMA1/SYVN1/ARRB1/TULP3/TUBA1A/GLI1/OS9/UBC/TUBA3C/PSMA6/SEL1L/PSMA4/ARRB2/UBB/PSMD11/PSME3/PSMC5/SMURF2/TUBB6/TUBB4A/PRKACA/ITCH	38
R-HSA-4090294	SUMOylation of intracellular receptors	14/1264	30/10867	1.85E-06	1.25E-05	6.12E-06	NR4A2/SUMO1/HDAC4/PPARG/NR3C1/ESR1/RXRA/VDR/NR2C1/UBE2I/RARA/SUMO2/PIAS2/NR1H2	14
R-HSA-380259	Loss of Nlp from mitotic centrosomes	23/1264	70/10867	2.11E-06	1.41E-05	6.88E-06	DCTN1/PLK4/CEP72/TUBB/YWHAG/PCM1/SSNA1/CDK1/TUBA1A/DCTN2/DYNLL1/HSP90AA1/PLK1/TUBG1/CEP131/CSNK1D/CEP192/TUBB4A/PRKACA/PPP2R1A/MAPRE1/CSNK1E/TPTEP2-CSNK1E	23
R-HSA-380284	Loss of proteins required for interphase microtubule organization from the centrosome	23/1264	70/10867	2.11E-06	1.41E-05	6.88E-06	DCTN1/PLK4/CEP72/TUBB/YWHAG/PCM1/SSNA1/CDK1/TUBA1A/DCTN2/DYNLL1/HSP90AA1/PLK1/TUBG1/CEP131/CSNK1D/CEP192/TUBB4A/PRKACA/PPP2R1A/MAPRE1/CSNK1E/TPTEP2-CSNK1E	23
R-HSA-909733	Interferon alpha/beta signaling	23/1264	70/10867	2.11E-06	1.41E-05	6.88E-06	STAT1/IRF2/IRF1/EGR1/IRF4/HLA-A/HLA-C/HLA-B/IFNB1/IFIT1/IFITM1/IFITM3/IRF7/PTPN6/STAT2/OAS2/IRF9/ISG20/IRF8/XAF1/SOCS3/IRF3/PTPN1	23
R-HSA-6783783	Interleukin-10 signaling	18/1264	47/10867	2.24E-06	1.49E-05	7.27E-06	TNFRSF1B/PTGS2/IL1B/CCL20/IL12A/CXCL8/CXCL10/CSF2/IL12B/TNF/IL6/CCL19/TNFRSF1A/CCL22/CCL2/CCL5/STAT3/ICAM1	18
R-HSA-9637690	Response of Mtb to phagocytosis	12/1264	23/10867	2.30E-06	1.52E-05	7.45E-06	SFPQ/KPNA1/TRIM27/ATP6V1H/UBC/VPS33B/MAPK3/UBB/KPNB1/RNF213/HGS/MAPK1	12
R-HSA-983231	Factors involved in megakaryocyte development and platelet production	41/1264	168/10867	2.48E-06	1.63E-05	7.99E-06	KIF1B/CAPZB/CDC42/KDM1A/HDAC1/DOCK7/CAPZA1/H3-3A/TUBA3D/IRF2/IRF1/TUBB2B/H3C1/H3C2/H3C3/H3C4/H3C6/H3C8/H3C10/H3C11/H3C12/HDAC2/MYB/ACTB/RAC1/SH2B2/CAPZA2/JAK2/IFNB1/ABL1/GATA3/TUBA1A/CBX5/CDK2/TUBA3C/RCOR1/SIN3A/TP53/TUBB6/TUBB4A/PRKACA	41
R-HSA-9646399	Aggrephagy	17/1264	43/10867	2.55E-06	1.67E-05	8.17E-06	TUBA3D/TUBB2B/PRKN/CFTR/HSF1/VCP/VIM/TUBA1A/DYNLL1/UBC/TUBA3C/HSP90AA1/UBB/DYNLL2/TUBB6/TUBB4A/UBE2V1	17
R-HSA-166520	Signaling by NTRKs	35/1264	134/10867	2.59E-06	1.69E-05	8.26E-06	SHC1/NTRK1/ATF2/CREB1/REST/PIK3R1/EGR1/MAPK14/SRF/FYN/RAC1/EGR3/PCSK5/SHC3/BDNF/FOSL1/PPP2R1B/CHD4/KRAS/ATF1/FOS/RPS6KA5/MAPK3/CRK/STAT3/CLTC/GRB2/JUNB/LYL1/JUND/PPP2R1A/SRC/PLCG1/MAPK1/EP300	35
R-HSA-1234176	Oxygen-dependent proline hydroxylation of Hypoxia-inducible Factor Alpha	22/1264	66/10867	2.67E-06	1.72E-05	8.38E-06	PSMA5/PSMB4/EGLN1/EPAS1/VHL/PSMD6/UBE2D3/UBE2D2/PSMB1/PSMB7/CUL2/UBE2D1/PSMA1/UBC/PSMA6/HIF1A/PSMA4/UBB/PSMD11/PSME3/PSMC5/EGLN2	22
R-HSA-69563	p53-Dependent G1 DNA Damage Response	22/1264	66/10867	2.67E-06	1.72E-05	8.38E-06	PSMA5/PSMB4/MDM4/PSMD6/CDKN1A/PSMB1/CDKN2A/PSMB7/PSMA1/ATM/CDK2/MDM2/UBC/PSMA6/PSMA4/TP53/UBB/PSMD11/PSME3/PSMC5/CCNE1/CHEK2	22
R-HSA-69580	p53-Dependent G1/S DNA damage checkpoint	22/1264	66/10867	2.67E-06	1.72E-05	8.38E-06	PSMA5/PSMB4/MDM4/PSMD6/CDKN1A/PSMB1/CDKN2A/PSMB7/PSMA1/ATM/CDK2/MDM2/UBC/PSMA6/PSMA4/TP53/UBB/PSMD11/PSME3/PSMC5/CCNE1/CHEK2	22
R-HSA-1538133	G0 and Early G1	13/1264	27/10867	2.79E-06	1.78E-05	8.70E-06	HDAC1/RBBP4/CDC25A/MYC/CDK1/CDK2/RBL2/E2F4/TOP2A/CCNE1/PCNA/E2F1/RBL1	13
R-HSA-9635486	Infection with Mycobacterium tuberculosis	13/1264	27/10867	2.79E-06	1.78E-05	8.70E-06	SFPQ/KPNA1/TRIM27/ATP6V1H/UBC/B2M/VPS33B/MAPK3/UBB/KPNB1/RNF213/HGS/MAPK1	13
R-HSA-9679191	Potential therapeutics for SARS	25/1264	81/10867	2.82E-06	1.79E-05	8.73E-06	KDM1A/HDAC1/RBBP4/ATP1A1/ITGA4/CRBN/IMPDH2/TLR9/REST/NR3C1/RIPK1/TUBB/HSP90AB1/HDAC2/IFNGR1/JAK2/BRMS1/CHD4/STAT2/TBK1/SAP18/HSP90AA1/RCOR1/MBD3/BRD4	25
R-HSA-5260271	Diseases of Immune System	14/1264	31/10867	3.01E-06	1.89E-05	9.25E-06	S100A9/S100A8/MYD88/NFKB1/CD14/IKBKB/LY96/CHUK/NFKB2/RELA/IRAK4/HMGB1/NFKBIA/TRAF3	14
R-HSA-5602358	Diseases associated with the TLR signaling cascade	14/1264	31/10867	3.01E-06	1.89E-05	9.25E-06	S100A9/S100A8/MYD88/NFKB1/CD14/IKBKB/LY96/CHUK/NFKB2/RELA/IRAK4/HMGB1/NFKBIA/TRAF3	14
R-HSA-447115	Interleukin-12 family signaling	20/1264	57/10867	3.07E-06	1.92E-05	9.39E-06	CDC42/IL23R/CAPZA1/STAT1/STAT4/IL12A/LMNB1/HSPA9/IL12B/CANX/TCP1/PPIA/JAK2/HNRNPF/IL23A/ANXA2/IL27/PITPNA/STAT3/IL12RB1	20
R-HSA-9645723	Diseases of programmed cell death	29/1264	103/10867	3.71E-06	2.31E-05	1.13E-05	RBBP4/JUN/H2BC21/LMNA/H3-3A/CASP8/CDC25A/LMNB1/RIPK1/H3C1/H3C2/H3C3/H3C4/H3C6/H3C8/H3C10/H3C11/H3C12/EZH2/CDKN2A/GOLGA2/TRAF2/EED/H2AX/TRADD/C1QBP/TP53/CAPNS1/APP	29
R-HSA-1810476	RIP-mediated NFkB activation via ZBP1	10/1264	17/10867	3.94E-06	2.44E-05	1.19E-05	MYD88/NFKB1/RIPK1/IKBKB/CHUK/NFKB2/RELA/RIPK3/NFKBIA/NFKBIB	10
R-HSA-72163	mRNA Splicing - Major Pathway	43/1264	183/10867	4.11E-06	2.51E-05	1.23E-05	HNRNPR/SRSF10/YBX1/MAGOH/SRSF11/HNRNPU/SRSF7/PCBP1/TRA2B/DHX15/HNRNPD/DDX46/SRSF3/SRRT/LSM8/PUF60/HNRNPF/CLP1/SF1/SART1/HSPA8/MAGOHB/WBP11/HNRNPA1/HNRNPC/PABPN1/SRSF5/CPSF2/RNPS1/CD2BP2/FUS/NUDT21/PRPF8/POLR2A/SRSF1/DDX5/EIF4A3/ELAVL1/HNRNPM/PRPF31/U2AF2/U2AF1/POLR2F	43
R-HSA-3371571	HSF1-dependent transactivation	12/1264	24/10867	4.12E-06	2.51E-05	1.23E-05	CAMK2D/CAMK2A/HSPA1L/HSPA1A/HSPA1B/HSP90AB1/HSF1/HSPA8/HSPB8/HSP90AA1/CREBBP/EP300	12
R-HSA-5668599	RHO GTPases Activate NADPH Oxidases	12/1264	24/10867	4.12E-06	2.51E-05	1.23E-05	S100A9/S100A8/NCF2/PRKCD/MAPK14/RAC1/MAPK3/PRKCA/PIK3C3/PIN1/MAPK1/RAC2	12
R-HSA-982772	Growth hormone receptor signaling	12/1264	24/10867	4.12E-06	2.51E-05	1.23E-05	ADAM17/STAT1/GHR/JAK2/PTPN6/MAPK3/STAT5A/STAT3/GH1/SOCS3/PTPN1/MAPK1	12
R-HSA-1236394	Signaling by ERBB4	20/1264	58/10867	4.18E-06	2.54E-05	1.24E-05	SHC1/NCSTN/ADAM17/PIK3R1/TAB2/ESR1/EGFR/YAP1/KRAS/UBC/NEDD4/DLG4/NCOR1/UBB/STAT5A/GFAP/GRB2/ITCH/SRC/S100B	20
R-HSA-3371568	Attenuation phase	9/1264	14/10867	4.40E-06	2.61E-05	1.28E-05	HSPA1L/HSPA1A/HSPA1B/HSP90AB1/HSF1/HSPA8/HSP90AA1/CREBBP/EP300	9
R-HSA-9005891	Loss of function of MECP2 in Rett syndrome	9/1264	14/10867	4.40E-06	2.61E-05	1.28E-05	HDAC1/CALM2/HDAC3/NCOR2/CALM1/SIN3A/NCOR1/PRKACA/CALM3	9
R-HSA-9005895	Pervasive developmental disorders	9/1264	14/10867	4.40E-06	2.61E-05	1.28E-05	HDAC1/CALM2/HDAC3/NCOR2/CALM1/SIN3A/NCOR1/PRKACA/CALM3	9
R-HSA-9675151	Disorders of Developmental Biology	9/1264	14/10867	4.40E-06	2.61E-05	1.28E-05	HDAC1/CALM2/HDAC3/NCOR2/CALM1/SIN3A/NCOR1/PRKACA/CALM3	9
R-HSA-9697154	Disorders of Nervous System Development	9/1264	14/10867	4.40E-06	2.61E-05	1.28E-05	HDAC1/CALM2/HDAC3/NCOR2/CALM1/SIN3A/NCOR1/PRKACA/CALM3	9
R-HSA-9711123	Cellular response to chemical stress	39/1264	160/10867	4.48E-06	2.65E-05	1.30E-05	PSMA5/PSMB4/NCF2/NLRP3/NCOA1/NFE2L2/CUL3/PRKCD/PSMD6/ALB/SKP2/HDAC3/PSMB1/CUL1/SMARCD3/TXN/PSMB7/RXRA/PSMA1/PRDX5/NOX4/NCOR2/UBC/PSMA6/SIN3A/PSMA4/CREBBP/NCOR1/UBB/PSMD11/STAT3/PSME3/PSMC5/CARM1/SIN3B/CSNK2A1/NCOA6/HMOX1/TXN2	39
R-HSA-9012852	Signaling by NOTCH3	18/1264	49/10867	4.51E-06	2.66E-05	1.30E-05	MIB2/YBX1/NCSTN/PBX1/STAT1/TACC3/RBPJ/WWC1/MAML1/IKZF1/EGFR/NOTCH1/UBC/CREBBP/UBB/KAT2A/MIB1/EP300	18
R-HSA-350054	Notch-HLH transcription pathway	13/1264	28/10867	4.66E-06	2.73E-05	1.34E-05	HDAC1/HDAC4/RBPJ/HDAC3/MAML1/HDAC2/HDAC9/NOTCH1/NCOR2/CREBBP/NCOR1/KAT2A/HDAC5	13
R-HSA-187037	Signaling by NTRK1 (TRKA)	31/1264	115/10867	4.72E-06	2.76E-05	1.35E-05	SHC1/NTRK1/ATF2/CREB1/REST/PIK3R1/EGR1/MAPK14/SRF/EGR3/SHC3/FOSL1/PPP2R1B/CHD4/KRAS/ATF1/FOS/RPS6KA5/MAPK3/CRK/STAT3/CLTC/GRB2/JUNB/LYL1/JUND/PPP2R1A/SRC/PLCG1/MAPK1/EP300	31
R-HSA-2173796	SMAD2/SMAD3:SMAD4 heterotrimer regulates transcription	14/1264	32/10867	4.78E-06	2.78E-05	1.36E-05	HDAC1/MYC/CDK9/MEN1/SP1/UBC/CDK8/SMAD3/E2F4/UBB/SMAD2/SMAD7/JUNB/RBL1	14
R-HSA-212165	Epigenetic regulation of gene expression	37/1264	149/10867	4.93E-06	2.86E-05	1.40E-05	HDAC1/RBBP4/H2BC21/H3-3A/GSK3B/SMARCA5/DEK/H3C1/H3C2/H3C3/H3C4/H3C6/H3C8/H3C10/H3C11/H3C12/PHF1/HDAC2/ACTB/CBX3/BAZ1B/EZH2/ERCC6/SIRT1/DDX21/GTF2H1/EED/H2AX/CHD4/SAP18/SIN3A/KAT2A/MBD3/SIN3B/DNMT3L/POLR2F/EP300	37
R-HSA-3899300	SUMOylation of transcription cofactors	17/1264	45/10867	5.33E-06	3.07E-05	1.50E-05	NCOA1/SUMO1/PPARGC1A/NPM1/RING1/TOPORS/COMMD3-BMI1/NCOR2/SIN3A/UBE2I/CREBBP/DDX5/SUMO2/PIAS2/TRIM28/MRTFA/EP300	17
R-HSA-5687128	MAPK6/MAPK4 signaling	26/1264	89/10867	5.58E-06	3.21E-05	1.57E-05	CDC42/JUN/PSMA5/PSMB4/XPO1/PSMD6/PSMB1/RAC1/HSPB1/MYC/PSMB7/CDK1/PSMA1/UBC/PSMA6/MAPK6/PSMA4/TNRC6A/UBB/PSMD11/PSME3/PSMC5/TNRC6C/PRKACA/NCOA3/TNRC6B	26
R-HSA-8852135	Protein ubiquitination	24/1264	79/10867	6.03E-06	3.45E-05	1.69E-05	BCL10/RNF144A/UBE2E3/RAD18/UBE2E1/UBE2K/UBE2D3/OTULIN/UBE2D2/HLA-A/UBE2H/PRKDC/UBE2V2/UBE2W/VCP/UBE2D1/UBC/UBE2Q2/USP7/UBB/UBE2Z/UBE2S/PCNA/UBE2L3	24
R-HSA-177929	Signaling by EGFR	18/1264	50/10867	6.28E-06	3.58E-05	1.75E-05	CDC42/SHC1/ADAM17/AAMP/SPRY1/PIK3R1/EGFR/CBL/KRAS/UBC/SPRY2/ARHGEF7/CSK/UBB/GRB2/HGS/SRC/PLCG1	18
R-HSA-5685938	HDR through Single Strand Annealing (SSA)	15/1264	37/10867	6.89E-06	3.91E-05	1.91E-05	BARD1/TOPBP1/RAD17/RAD50/NBN/ABL1/KAT5/MRE11/ATM/RAD51/BLM/RPA1/BRCA1/BRIP1/RBBP8	15
R-HSA-5607761	Dectin-1 mediated noncanonical NF-kB signaling	20/1264	60/10867	7.54E-06	4.26E-05	2.08E-05	PSMA5/PSMB4/PSMD6/FBXW11/PSMB1/CUL1/PSMB7/CHUK/BTRC/NFKB2/PSMA1/RELA/UBC/PSMA6/PSMA4/UBB/PSMD11/PSME3/PSMC5/RELB	20
R-HSA-2559586	DNA Damage/Telomere Stress Induced Senescence	24/1264	80/10867	7.67E-06	4.30E-05	2.10E-05	H2BC21/H3-4/LMNB1/RAD50/HMGA1/CDKN1A/POT1/TERF1/NBN/KAT5/MRE11/ATM/H2AX/CDK2/HMGA2/RB1/UBN1/ACD/TERF2/TERF2IP/TP53/CCNE1/HIRA/CABIN1	24
R-HSA-438064	Post NMDA receptor activation events	24/1264	80/10867	7.67E-06	4.30E-05	2.10E-05	CALM2/TUBA3D/CREB1/CAMK2D/CAMK2A/TUBB2B/RAC1/NEFL/KRAS/PRKAG1/TUBA1A/TUBA3C/ARHGEF7/CALM1/PDPK1/MAPK3/DLG4/KPNA2/TUBB6/TUBB4A/PRKACA/CALM3/SRC/MAPK1	24
R-HSA-3858494	Beta-catenin independent WNT signaling	36/1264	146/10867	7.83E-06	4.36E-05	2.13E-05	DVL1/PSMA5/PSMB4/CALM2/CTNNB1/PSMD6/DVL3/TCF7/CAMK2A/MAP3K7/PSMB1/RAC1/SMURF1/PSMB7/TCF7L2/PSMA1/KRAS/UBC/PSMA6/CALM1/PSMA4/GNG13/TNRC6A/ARRB2/UBB/PSMD11/PSME3/CLTC/PSMC5/SMURF2/PRKCA/TNRC6C/NFATC1/CALM3/RAC2/TNRC6B	36
R-HSA-6796648	TP53 Regulates Transcription of DNA Repair Genes	21/1264	65/10867	7.84E-06	4.36E-05	2.13E-05	ELOA/JUN/MSH2/ATF2/FANCD2/MLH1/MDC1/PMS2/CDK9/GTF2H1/DDB2/SSRP1/ATM/CHEK1/SUPT16H/FOS/FANCI/POLR2A/TP53/BRCA1/POLR2F	21
R-HSA-936964	Activation of IRF3/IRF7 mediated by TBK1/IKK epsilon	10/1264	18/10867	7.94E-06	4.40E-05	2.15E-05	IKBKE/TANK/CD14/LY96/IRF7/TBK1/UBC/TRAF3/UBB/IRF3	10
R-HSA-69052	Switching of origins to a post-replicative state	26/1264	91/10867	8.73E-06	4.82E-05	2.35E-05	PSMA5/PSMB4/MCM6/UBE2E1/PSMD6/SKP2/CDC23/MCM3/PSMB1/CUL1/PSMB7/UBE2D1/PSMA1/CDK2/UBC/PSMA6/PSMA4/UBB/PSMD11/PSME3/PSMC5/ANAPC11/FZR1/CCNE1/UBE2S/MCM8	26
R-HSA-3769402	Deactivation of the beta-catenin transactivating complex	16/1264	42/10867	8.87E-06	4.88E-05	2.38E-05	HDAC1/XPO1/CTNNB1/SOX2/TCF7/SOX4/ASH2L/YWHAZ/TLE1/BTRC/TCF7L2/MEN1/UBC/AKT1/TLE3/UBB	16
R-HSA-912446	Meiotic recombination	25/1264	86/10867	9.26E-06	5.07E-05	2.48E-05	H2BC21/H3-3A/H3-4/MLH1/RAD50/H3C1/H3C2/H3C3/H3C4/H3C6/H3C8/H3C10/H3C11/H3C12/NBN/MRE11/ATM/H2AX/CDK2/BRCA2/RAD51/BLM/RPA1/BRCA1/RBBP8	25
R-HSA-162909	Host Interactions of HIV factors	33/1264	130/10867	9.61E-06	5.24E-05	2.56E-05	LCK/PSMA5/PSMB4/CD247/TPR/XPO1/AP1S3/PSMD6/KPNA1/SLC25A4/NPM1/HLA-A/HMGA1/FYN/PSMB1/RAC1/PPIA/ATP6V1H/PSMB7/CDK9/BTRC/PSMA1/CUL5/UBC/PSMA6/B2M/PSMA4/UBB/PSMD11/PSME3/KPNB1/PSMC5/AP1M1	33
R-HSA-5637810	Constitutive Signaling by EGFRvIII	9/1264	15/10867	9.86E-06	5.34E-05	2.61E-05	SHC1/PIK3R1/EGFR/CBL/KRAS/HSP90AA1/GRB2/CDC37/PLCG1	9
R-HSA-5637812	Signaling by EGFRvIII in Cancer	9/1264	15/10867	9.86E-06	5.34E-05	2.61E-05	SHC1/PIK3R1/EGFR/CBL/KRAS/HSP90AA1/GRB2/CDC37/PLCG1	9
R-HSA-198725	Nuclear Events (kinase and transcription factor activation)	20/1264	61/10867	1.00E-05	5.40E-05	2.64E-05	ATF2/CREB1/REST/EGR1/MAPK14/SRF/EGR3/FOSL1/PPP2R1B/CHD4/ATF1/FOS/RPS6KA5/MAPK3/JUNB/LYL1/JUND/PPP2R1A/MAPK1/EP300	20
R-HSA-5696394	DNA Damage Recognition in GG-NER	15/1264	38/10867	1.02E-05	5.46E-05	2.67E-05	PARP1/RUVBL1/ACTL6A/ACTB/COPS6/COPS5/DDB2/DDB1/NFRKB/MCRS1/UBC/CUL4A/PARP2/YY1/UBB	15
R-HSA-912631	Regulation of signaling by CBL	11/1264	22/10867	1.05E-05	5.52E-05	2.70E-05	PIK3CD/PIK3R1/FYN/SYK/BLNK/CBL/UBC/CRK/UBB/GRB2/VAV1	11
R-HSA-6802946	Signaling by moderate kinase activity BRAF mutants	17/1264	47/10867	1.05E-05	5.52E-05	2.70E-05	CALM2/FN1/CAMK2D/CAMK2A/ACTB/JAK2/ARRB1/KRAS/CALM1/CSK/MAPK3/ARRB2/PHB/ACTG1/CALM3/SRC/MAPK1	17
R-HSA-6802949	Signaling by RAS mutants	17/1264	47/10867	1.05E-05	5.52E-05	2.70E-05	CALM2/FN1/CAMK2D/CAMK2A/ACTB/JAK2/ARRB1/KRAS/CALM1/CSK/MAPK3/ARRB2/PHB/ACTG1/CALM3/SRC/MAPK1	17
R-HSA-6802955	Paradoxical activation of RAF signaling by kinase inactive BRAF	17/1264	47/10867	1.05E-05	5.52E-05	2.70E-05	CALM2/FN1/CAMK2D/CAMK2A/ACTB/JAK2/ARRB1/KRAS/CALM1/CSK/MAPK3/ARRB2/PHB/ACTG1/CALM3/SRC/MAPK1	17
R-HSA-9649948	Signaling downstream of RAS mutants	17/1264	47/10867	1.05E-05	5.52E-05	2.70E-05	CALM2/FN1/CAMK2D/CAMK2A/ACTB/JAK2/ARRB1/KRAS/CALM1/CSK/MAPK3/ARRB2/PHB/ACTG1/CALM3/SRC/MAPK1	17
R-HSA-9707616	Heme signaling	17/1264	47/10867	1.05E-05	5.52E-05	2.70E-05	NCOA1/XPO1/ATF2/NFE2L2/CREB1/PPARGC1A/HDAC3/SMARCD3/LY96/RXRA/SIRT1/CREBBP/NCOR1/CARM1/NCOA6/HMOX1/EP300	17
R-HSA-9013973	TICAM1-dependent activation of IRF3/IRF7	8/1264	12/10867	1.05E-05	5.52E-05	2.70E-05	IKBKE/TANK/IRF7/TBK1/UBC/TRAF3/UBB/IRF3	8
R-HSA-2173788	Downregulation of TGF-beta receptor signaling	12/1264	26/10867	1.18E-05	6.14E-05	3.00E-05	UCHL5/XPO1/SMURF1/PPP1CA/UBC/SMAD3/STUB1/UBB/SMURF2/SMAD2/SMAD7/TGFB1	12
R-HSA-380270	Recruitment of mitotic centrosome proteins and complexes	24/1264	82/10867	1.22E-05	6.34E-05	3.10E-05	NME7/DCTN1/PLK4/CEP72/TUBB/YWHAG/PCM1/SSNA1/CDK1/TUBA1A/DCTN2/DYNLL1/HSP90AA1/PLK1/TUBG1/CEP131/CSNK1D/CEP192/TUBB4A/PRKACA/PPP2R1A/MAPRE1/CSNK1E/TPTEP2-CSNK1E	24
R-HSA-380287	Centrosome maturation	24/1264	82/10867	1.22E-05	6.34E-05	3.10E-05	NME7/DCTN1/PLK4/CEP72/TUBB/YWHAG/PCM1/SSNA1/CDK1/TUBA1A/DCTN2/DYNLL1/HSP90AA1/PLK1/TUBG1/CEP131/CSNK1D/CEP192/TUBB4A/PRKACA/PPP2R1A/MAPRE1/CSNK1E/TPTEP2-CSNK1E	24
R-HSA-1474165	Reproduction	35/1264	143/10867	1.24E-05	6.37E-05	3.11E-05	H2BC21/LMNA/H3-3A/H3-4/MLH1/LMNB1/RAD50/H3C1/H3C2/H3C3/H3C4/H3C6/H3C8/H3C10/H3C11/H3C12/POT1/TERF1/NBN/RAD21/CATSPER1/MRE11/ATM/H2AX/CDK2/BRCA2/RAD51/BLM/UBE2I/ACD/TERF2/TERF2IP/RPA1/BRCA1/RBBP8	35
R-HSA-162906	HIV Infection	50/1264	234/10867	1.24E-05	6.37E-05	3.11E-05	ELOA/LCK/GTF2B/PSMA5/PSMB4/CD247/TPR/XPO1/CXCR4/XRCC5/AP1S3/PSMD6/KPNA1/SLC25A4/TAF9/NPM1/HLA-A/HMGA1/FYN/PSMB1/RAC1/PPIA/ATP6V1H/CHMP5/PSMB7/CDK9/BTRC/TAF10/PSMA1/GTF2H1/TSG101/SSRP1/CUL5/UBC/SUPT16H/PSMA6/B2M/PSMA4/VPS4A/POLR2A/UBB/PSMD11/TAF15/PSME3/KPNB1/PSMC5/AP1M1/CHMP4B/POLR2F/XRCC6	50
R-HSA-9656223	Signaling by RAF1 mutants	16/1264	43/10867	1.26E-05	6.45E-05	3.15E-05	CALM2/FN1/CAMK2D/CAMK2A/ACTB/JAK2/ARRB1/KRAS/CALM1/CSK/MAPK3/ARRB2/ACTG1/CALM3/SRC/MAPK1	16
R-HSA-69541	Stabilization of p53	19/1264	57/10867	1.27E-05	6.47E-05	3.16E-05	PSMA5/PSMB4/MDM4/PSMD6/PSMB1/CDKN2A/PSMB7/PSMA1/ATM/MDM2/UBC/PSMA6/PSMA4/TP53/UBB/PSMD11/PSME3/PSMC5/CHEK2	19
R-HSA-72172	mRNA Splicing	43/1264	191/10867	1.30E-05	6.61E-05	3.23E-05	HNRNPR/SRSF10/YBX1/MAGOH/SRSF11/HNRNPU/SRSF7/PCBP1/TRA2B/DHX15/HNRNPD/DDX46/SRSF3/SRRT/LSM8/PUF60/HNRNPF/CLP1/SF1/SART1/HSPA8/MAGOHB/WBP11/HNRNPA1/HNRNPC/PABPN1/SRSF5/CPSF2/RNPS1/CD2BP2/FUS/NUDT21/PRPF8/POLR2A/SRSF1/DDX5/EIF4A3/ELAVL1/HNRNPM/PRPF31/U2AF2/U2AF1/POLR2F	43
R-HSA-5685942	HDR through Homologous Recombination (HRR)	21/1264	67/10867	1.33E-05	6.74E-05	3.29E-05	BARD1/TOPBP1/RFC1/RAD17/RAD50/XRCC2/NBN/KAT5/MRE11/ATM/CHEK1/UBC/BRCA2/RAD51/BLM/RPA1/UBB/BRCA1/BRIP1/RBBP8/PCNA	21
R-HSA-5684996	MAPK1/MAPK3 signaling	58/1264	286/10867	1.38E-05	6.96E-05	3.40E-05	PSMA5/PSMB4/SHC1/SPTA1/CALM2/SPTBN1/SPRED2/FN1/CUL3/PSMD6/CAMK2D/IL2/PIK3R1/IL3/CSF2/PDGFRB/CAMK2A/RANBP9/FYN/PSMB1/ACTB/IL6/EGFR/NEFL/JAK2/SHC3/PSMB7/SPTAN1/IL2RA/CDK1/PSMA1/ARRB1/PPP2R1B/KRAS/UBC/PSMA6/PPP2R5E/CALM1/CSK/PSMA4/MAPK3/ARRB2/DLG4/UBB/NF1/PSMD11/ERBB2/PSME3/PHB/PSMC5/GRB2/ACTG1/ABHD17A/CALM3/PPP2R1A/SRC/MAPK1/IL2RB	58
R-HSA-1362277	Transcription of E2F targets under negative control by DREAM complex	10/1264	19/10867	1.50E-05	7.54E-05	3.69E-05	HDAC1/RBBP4/CDC25A/MYC/RBL2/E2F4/TOP2A/PCNA/E2F1/RBL1	10
R-HSA-68882	Mitotic Anaphase	50/1264	236/10867	1.58E-05	7.93E-05	3.87E-05	NUDC/CDC20/ITGB3BP/PSMA5/PSMB4/RPS27/LMNA/XPO1/TUBA3D/SUMO1/UBE2E1/PSMD6/MAD2L1/LMNB1/CDC23/TUBB2B/PSMB1/MAD1L1/RAD21/PSMB7/UBE2D1/CDK1/PSMA1/PPP2R1B/TUBA1A/DYNLL1/UBC/TUBA3C/PSMA6/PPP2R5E/PSMA4/UBE2I/PLK1/VPS4A/AURKB/UBB/PSMD11/PSME3/KPNB1/DYNLL2/PSMC5/ANAPC11/NDC80/TUBB6/TUBB4A/SIRT2/PPP2R1A/UBE2S/MAPRE1/CHMP4B	50
R-HSA-2555396	Mitotic Metaphase and Anaphase	50/1264	237/10867	1.79E-05	8.91E-05	4.35E-05	NUDC/CDC20/ITGB3BP/PSMA5/PSMB4/RPS27/LMNA/XPO1/TUBA3D/SUMO1/UBE2E1/PSMD6/MAD2L1/LMNB1/CDC23/TUBB2B/PSMB1/MAD1L1/RAD21/PSMB7/UBE2D1/CDK1/PSMA1/PPP2R1B/TUBA1A/DYNLL1/UBC/TUBA3C/PSMA6/PPP2R5E/PSMA4/UBE2I/PLK1/VPS4A/AURKB/UBB/PSMD11/PSME3/KPNB1/DYNLL2/PSMC5/ANAPC11/NDC80/TUBB6/TUBB4A/SIRT2/PPP2R1A/UBE2S/MAPRE1/CHMP4B	50
R-HSA-69306	DNA Replication	32/1264	128/10867	1.83E-05	9.08E-05	4.44E-05	PSMA5/PSMB4/MCM6/UBE2E1/PSMD6/RFC1/SKP2/CDC23/GMNN/MCM3/PSMB1/CUL1/PSMB7/MCM10/UBE2D1/PSMA1/CDK2/UBC/PSMA6/PSMA4/RPA1/UBB/PSMD11/PSME3/PSMC5/ANAPC11/FZR1/CCNE1/UBE2S/PCNA/MCM8/E2F1	32
R-HSA-1295596	Spry regulation of FGF signaling	9/1264	16/10867	2.02E-05	9.97E-05	4.88E-05	CBL/UBC/SPRY2/MAPK3/UBB/GRB2/PPP2R1A/SRC/MAPK1	9
R-HSA-1834941	STING mediated induction of host immune responses	9/1264	16/10867	2.02E-05	9.97E-05	4.88E-05	IFI16/XRCC5/STING1/PRKDC/MRE11/STAT6/TBK1/IRF3/XRCC6	9
R-HSA-5250913	Positive epigenetic regulation of rRNA expression	28/1264	106/10867	2.03E-05	9.99E-05	4.88E-05	HDAC1/RBBP4/H2BC21/H3-3A/GSK3B/SMARCA5/DEK/H3C1/H3C2/H3C3/H3C4/H3C6/H3C8/H3C10/H3C11/H3C12/HDAC2/ACTB/CBX3/BAZ1B/ERCC6/DDX21/H2AX/CHD4/KAT2A/MBD3/POLR2F/EP300	28
R-HSA-9604323	Negative regulation of NOTCH4 signaling	18/1264	54/10867	2.14E-05	0.000104884	5.13E-05	PSMA5/PSMB4/PSMD6/TACC3/FBXW7/PSMB1/CUL1/YWHAZ/PSMB7/PSMA1/UBC/PSMA6/AKT1/PSMA4/UBB/PSMD11/PSME3/PSMC5	18
R-HSA-5676590	NIK-->noncanonical NF-kB signaling	19/1264	59/10867	2.22E-05	0.000108321	5.29E-05	PSMA5/PSMB4/PSMD6/FBXW11/PSMB1/CUL1/PSMB7/CHUK/BTRC/NFKB2/PSMA1/UBC/PSMA6/PSMA4/UBB/PSMD11/PSME3/PSMC5/RELB	19
R-HSA-209543	p75NTR recruits signalling complexes	8/1264	13/10867	2.46E-05	0.00011919	5.83E-05	MYD88/SQSTM1/IKBKB/RIPK2/TRAF6/UBC/UBB/NGFR	8
R-HSA-3270619	IRF3-mediated induction of type I IFN	8/1264	13/10867	2.46E-05	0.00011919	5.83E-05	IFI16/XRCC5/STING1/PRKDC/MRE11/TBK1/IRF3/XRCC6	8
R-HSA-450341	Activation of the AP-1 family of transcription factors	7/1264	10/10867	2.47E-05	0.00011919	5.83E-05	JUN/ATF2/MAPK10/MAPK14/FOS/MAPK3/MAPK1	7
R-HSA-9701898	STAT3 nuclear events downstream of ALK signaling	7/1264	10/10867	2.47E-05	0.00011919	5.83E-05	HDAC1/HDAC3/HDAC2/HIF1A/SIN3A/STAT3/EP300	7
R-HSA-3232118	SUMOylation of transcription factors	10/1264	20/10867	2.69E-05	0.000128247	6.27E-05	SP3/SUMO1/TFAP2A/CDKN2A/MDM2/TP53BP1/UBE2I/TP53/SUMO2/PIAS2	10
R-HSA-9669938	Signaling by KIT in disease	10/1264	20/10867	2.69E-05	0.000128247	6.27E-05	LCK/STAT1/PIK3R1/FYN/JAK2/KRAS/STAT5A/STAT3/GRB2/SRC	10
R-HSA-9670439	Signaling by phosphorylated juxtamembrane, extracellular and kinase domain KIT mutants	10/1264	20/10867	2.69E-05	0.000128247	6.27E-05	LCK/STAT1/PIK3R1/FYN/JAK2/KRAS/STAT5A/STAT3/GRB2/SRC	10
R-HSA-2173789	TGF-beta receptor signaling activates SMADs	13/1264	32/10867	2.76E-05	0.000130889	6.40E-05	UCHL5/XPO1/SMURF1/PPP1CA/CBL/UBC/SMAD3/STUB1/UBB/SMURF2/SMAD2/SMAD7/TGFB1	13
R-HSA-2871796	FCERI mediated MAPK activation	13/1264	32/10867	2.76E-05	0.000130889	6.40E-05	JUN/SHC1/MAPK10/MAP3K1/RAC1/SYK/KRAS/FOS/MAPK3/GRB2/VAV1/PLCG1/MAPK1	13
R-HSA-109606	Intrinsic Pathway for Apoptosis	18/1264	55/10867	2.84E-05	0.000133995	6.55E-05	TP53BP2/YWHAQ/CASP8/TP63/YWHAG/YWHAZ/CDKN2A/DYNLL1/AKT1/MAPK3/C1QBP/TP53/STAT3/DYNLL2/CARD8/E2F1/BID/MAPK1	18
R-HSA-9707587	Regulation of HMOX1 expression and activity	20/1264	65/10867	2.88E-05	0.000134417	6.57E-05	PSMA5/PSMB4/NFE2L2/CUL3/PRKCD/PSMD6/SKP2/PSMB1/CUL1/PSMB7/PSMA1/UBC/PSMA6/PSMA4/UBB/PSMD11/PSME3/PSMC5/CSNK2A1/HMOX1	20
R-HSA-187577	SCF(Skp2)-mediated degradation of p27/p21	19/1264	60/10867	2.90E-05	0.000134417	6.57E-05	PSMA5/PSMB4/PSMD6/SKP2/CDKN1A/PSMB1/CUL1/PSMB7/PSMA1/CCND1/CDK2/UBC/PSMA6/PSMA4/UBB/PSMD11/PSME3/PSMC5/CCNE1	19
R-HSA-5610780	Degradation of GLI1 by the proteasome	19/1264	60/10867	2.90E-05	0.000134417	6.57E-05	PSMA5/PSMB4/PSMD6/PSMB1/CUL1/PSMB7/BTRC/SUFU/PSMA1/GLI1/UBC/PSMA6/PSMA4/UBB/PSMD11/PSME3/PSMC5/PRKACA/ITCH	19
R-HSA-5610783	Degradation of GLI2 by the proteasome	19/1264	60/10867	2.90E-05	0.000134417	6.57E-05	PSMA5/PSMB4/PSMD6/GSK3B/CSNK1A1/PSMB1/CUL1/PSMB7/BTRC/SUFU/PSMA1/UBC/PSMA6/PSMA4/UBB/PSMD11/PSME3/PSMC5/PRKACA	19
R-HSA-5610785	GLI3 is processed to GLI3R by the proteasome	19/1264	60/10867	2.90E-05	0.000134417	6.57E-05	PSMA5/PSMB4/PSMD6/GSK3B/CSNK1A1/PSMB1/CUL1/PSMB7/BTRC/SUFU/PSMA1/UBC/PSMA6/PSMA4/UBB/PSMD11/PSME3/PSMC5/PRKACA	19
R-HSA-5673001	RAF/MAP kinase cascade	56/1264	280/10867	2.93E-05	0.000135741	6.63E-05	PSMA5/PSMB4/SHC1/SPTA1/CALM2/SPTBN1/SPRED2/FN1/CUL3/PSMD6/CAMK2D/IL2/PIK3R1/IL3/CSF2/PDGFRB/CAMK2A/RANBP9/FYN/PSMB1/ACTB/EGFR/NEFL/JAK2/SHC3/PSMB7/SPTAN1/IL2RA/PSMA1/ARRB1/PPP2R1B/KRAS/UBC/PSMA6/PPP2R5E/CALM1/CSK/PSMA4/MAPK3/ARRB2/DLG4/UBB/NF1/PSMD11/ERBB2/PSME3/PHB/PSMC5/GRB2/ACTG1/ABHD17A/CALM3/PPP2R1A/SRC/MAPK1/IL2RB	56
R-HSA-450408	AUF1 (hnRNP D0) binds and destabilizes mRNA	18/1264	56/10867	3.73E-05	0.000172189	8.42E-05	PSMA5/PSMB4/PSMD6/HNRNPD/HSPA1A/HSPA1B/PSMB1/HSPB1/PSMB7/PSMA1/HSPA8/UBC/PSMA6/PSMA4/UBB/PSMD11/PSME3/PSMC5	18
R-HSA-442755	Activation of NMDA receptors and postsynaptic events	25/1264	93/10867	4.04E-05	0.000185839	9.08E-05	CALM2/TUBA3D/CREB1/CAMK2D/CAMK2A/TUBB2B/RAC1/NEFL/LIN7C/KRAS/PRKAG1/TUBA1A/TUBA3C/ARHGEF7/CALM1/PDPK1/MAPK3/DLG4/KPNA2/TUBB6/TUBB4A/PRKACA/CALM3/SRC/MAPK1	25
R-HSA-5693568	Resolution of D-loop Structures through Holliday Junction Intermediates	13/1264	33/10867	4.08E-05	0.000186813	9.13E-05	BARD1/RAD50/XRCC2/NBN/KAT5/MRE11/ATM/BRCA2/RAD51/BLM/BRCA1/BRIP1/RBBP8	13
R-HSA-176814	Activation of APC/C and APC/C:Cdc20 mediated degradation of mitotic proteins	22/1264	77/10867	4.22E-05	0.000192562	9.41E-05	CDC20/PSMA5/PSMB4/UBE2E1/PSMD6/MAD2L1/CDC23/PSMB1/PSMB7/UBE2D1/CDK1/PSMA1/UBC/PSMA6/PSMA4/PLK1/UBB/PSMD11/PSME3/PSMC5/ANAPC11/UBE2S	22
R-HSA-186763	Downstream signal transduction	12/1264	29/10867	4.53E-05	0.000205655	0.000100519	STAT1/NCK1/PIK3R1/PDGFRB/KRAS/STAT6/CRK/STAT5A/STAT3/GRB2/SRC/PLCG1	12
R-HSA-442742	CREB1 phosphorylation through NMDA receptor-mediated activation of RAS signaling	12/1264	29/10867	4.53E-05	0.000205655	0.000100519	CALM2/CREB1/CAMK2D/CAMK2A/NEFL/KRAS/CALM1/PDPK1/MAPK3/DLG4/CALM3/MAPK1	12
R-HSA-5218921	VEGFR2 mediated cell proliferation	10/1264	21/10867	4.60E-05	0.000207385	0.000101365	CALM2/PRKCD/KRAS/CALM1/PDPK1/PRKCA/SPHK1/CALM3/SRC/PLCG1	10
R-HSA-5621575	CD209 (DC-SIGN) signaling	10/1264	21/10867	4.60E-05	0.000207385	0.000101365	NFKB1/FYN/RELA/KRAS/RPS6KA5/CREBBP/CD209/PRKACA/RELB/EP300	10
R-HSA-1643713	Signaling by EGFR in Cancer	11/1264	25/10867	4.77E-05	0.00021416	0.000104676	SHC1/PIK3R1/EGFR/CBL/KRAS/UBC/HSP90AA1/UBB/GRB2/CDC37/PLCG1	11
R-HSA-5696398	Nucleotide Excision Repair	28/1264	111/10867	5.03E-05	0.00022536	0.00011015	PARP1/SUMO1/RUVBL1/ACTL6A/RFC1/ACTB/COPS6/UBE2V2/COPS5/ERCC6/GTF2H1/DDB2/DDB1/NFRKB/MCRS1/UBC/CUL4A/PARP2/YY1/UBE2I/USP7/RPA1/POLR2A/UBB/SUMO2/PCNA/POLR2F/EP300	28
R-HSA-975110	TRAF6 mediated IRF7 activation in TLR7/8 or 9 signaling	8/1264	14/10867	5.16E-05	0.000230296	0.000112563	MYD88/TLR9/IRF7/TRAF6/IRAK4/UBC/UBB/UBE2V1	8
R-HSA-174184	Cdc20:Phospho-APC/C mediated degradation of Cyclin A	21/1264	73/10867	5.61E-05	0.000248695	0.000121556	CDC20/PSMA5/PSMB4/UBE2E1/PSMD6/MAD2L1/CDC23/PSMB1/PSMB7/UBE2D1/CDK1/PSMA1/UBC/PSMA6/PSMA4/UBB/PSMD11/PSME3/PSMC5/ANAPC11/UBE2S	21
R-HSA-69017	CDK-mediated phosphorylation and removal of Cdc6	21/1264	73/10867	5.61E-05	0.000248695	0.000121556	PSMA5/PSMB4/UBE2E1/PSMD6/CDC23/PSMB1/PSMB7/UBE2D1/PSMA1/CDK2/UBC/PSMA6/PSMA4/UBB/PSMD11/PSME3/PSMC5/ANAPC11/FZR1/CCNE1/UBE2S	21
R-HSA-5693537	Resolution of D-Loop Structures	13/1264	34/10867	5.90E-05	0.000261104	0.000127621	BARD1/RAD50/XRCC2/NBN/KAT5/MRE11/ATM/BRCA2/RAD51/BLM/BRCA1/BRIP1/RBBP8	13
R-HSA-5696399	Global Genome Nucleotide Excision Repair (GG-NER)	23/1264	84/10867	5.95E-05	0.000262234	0.000128174	PARP1/SUMO1/RUVBL1/ACTL6A/RFC1/ACTB/COPS6/UBE2V2/COPS5/GTF2H1/DDB2/DDB1/NFRKB/MCRS1/UBC/CUL4A/PARP2/YY1/UBE2I/RPA1/UBB/SUMO2/PCNA	23
R-HSA-2025928	Calcineurin activates NFAT	7/1264	11/10867	6.12E-05	0.000267203	0.000130602	CALM2/PPIA/CALM1/NFATC3/NFATC1/CALM3/NFATC2	7
R-HSA-4755510	SUMOylation of immune response proteins	7/1264	11/10867	6.12E-05	0.000267203	0.000130602	IKBKE/SUMO1/TOPORS/NFKB2/RELA/NFKBIA/UBE2I	7
R-HSA-9634285	Constitutive Signaling by Overexpressed ERBB2	7/1264	11/10867	6.12E-05	0.000267203	0.000130602	SHC1/ERBIN/KRAS/HSP90AA1/ERBB2/GRB2/CDC37	7
R-HSA-2467813	Separation of Sister Chromatids	41/1264	191/10867	6.58E-05	0.000286669	0.000140117	NUDC/CDC20/ITGB3BP/PSMA5/PSMB4/RPS27/XPO1/TUBA3D/UBE2E1/PSMD6/MAD2L1/CDC23/TUBB2B/PSMB1/MAD1L1/RAD21/PSMB7/UBE2D1/PSMA1/PPP2R1B/TUBA1A/DYNLL1/UBC/TUBA3C/PSMA6/PPP2R5E/PSMA4/PLK1/AURKB/UBB/PSMD11/PSME3/DYNLL2/PSMC5/ANAPC11/NDC80/TUBB6/TUBB4A/PPP2R1A/UBE2S/MAPRE1	41
R-HSA-525793	Myogenesis	12/1264	30/10867	6.76E-05	0.000292511	0.000142972	CDC42/MYOG/CTNNB1/CTNNA1/MAPK14/ABL1/MYOD1/NEO1/SPAG9/CDH2/TCF4/TCF3	12
R-HSA-933541	TRAF6 mediated IRF7 activation	12/1264	30/10867	6.76E-05	0.000292511	0.000142972	IKBKE/TANK/IFNB1/DDX58/TRAF2/IRF7/TRAF6/TBK1/CREBBP/IRF3/MAVS/EP300	12
R-HSA-9031628	NGF-stimulated transcription	14/1264	39/10867	6.97E-05	0.000300242	0.000146751	ATF2/CREB1/REST/EGR1/SRF/EGR3/FOSL1/CHD4/ATF1/FOS/JUNB/LYL1/JUND/EP300	14
R-HSA-179419	APC:Cdc20 mediated degradation of cell cycle proteins prior to satisfation of the cell cycle checkpoint	21/1264	74/10867	6.98E-05	0.000300242	0.000146751	CDC20/PSMA5/PSMB4/UBE2E1/PSMD6/MAD2L1/CDC23/PSMB1/PSMB7/UBE2D1/CDK1/PSMA1/UBC/PSMA6/PSMA4/UBB/PSMD11/PSME3/PSMC5/ANAPC11/UBE2S	21
R-HSA-5610787	Hedgehog 'off' state	28/1264	113/10867	7.08E-05	0.000303599	0.000148392	PSMA5/PSMB4/TUBA3D/PSMD6/GSK3B/CSNK1A1/TUBB2B/PSMB1/CUL1/PSMB7/BTRC/SUFU/PSMA1/TULP3/TUBA1A/GLI1/UBC/TUBA3C/PSMA6/PSMA4/UBB/PSMD11/PSME3/PSMC5/TUBB6/TUBB4A/PRKACA/ITCH	28
R-HSA-3371453	Regulation of HSF1-mediated heat shock response	20/1264	69/10867	7.44E-05	0.000316273	0.000154587	HSPA6/TPR/GSK3B/HSPA4/HSPA9/HSPA1L/HSPA1A/HSPA1B/BAG2/HSF1/BAG1/HSPA5/SIRT1/BAG3/ATM/HSPA8/BAG5/MAPK3/RPA1/MAPK1	20
R-HSA-388841	Costimulation by the CD28 family	20/1264	69/10867	7.44E-05	0.000316273	0.000154587	TNFRSF14/CDC42/LCK/CD247/PIK3R1/FYN/RAC1/MAPKAP1/MAP3K8/PPP2R1B/CD3E/PTPN6/PPP2R5E/AKT1/CSK/PDPK1/GRB2/VAV1/PPP2R1A/SRC	20
R-HSA-8948751	Regulation of PTEN stability and activity	20/1264	69/10867	7.44E-05	0.000316273	0.000154587	PSMA5/PSMB4/PSMD6/USP13/TRIM27/PSMB1/PSMB7/PTEN/PSMA1/UBC/PSMA6/AKT1/NEDD4/PSMA4/STUB1/UBB/PSMD11/PSME3/PSMC5/CSNK2A1	20
R-HSA-174084	Autodegradation of Cdh1 by Cdh1:APC/C	19/1264	64/10867	7.83E-05	0.000331668	0.000162111	PSMA5/PSMB4/UBE2E1/PSMD6/CDC23/PSMB1/PSMB7/UBE2D1/PSMA1/UBC/PSMA6/PSMA4/UBB/PSMD11/PSME3/PSMC5/ANAPC11/FZR1/UBE2S	19
R-HSA-390466	Chaperonin-mediated protein folding	24/1264	91/10867	7.98E-05	0.000337074	0.000164753	FBXO6/TUBA3D/FBXW7/CCT5/HDAC3/TUBB2B/PFDN6/TCP1/ACTB/AP3M1/TUBA1A/TUBA3C/GNG13/KIFC3/TP53/STAT3/DCAF7/SPHK1/TUBB6/TUBB4A/CCNE1/CSNK2A1/NOP56/PFDN4	24
R-HSA-8953750	Transcriptional Regulation by E2F6	13/1264	35/10867	8.40E-05	0.000353671	0.000172866	RBBP4/E2F6/RING1/CBX3/EZH2/COMMD3-BMI1/EED/CHEK1/CBX5/RAD51/BRCA1/RBBP8/E2F1	13
R-HSA-69239	Synthesis of DNA	29/1264	120/10867	8.61E-05	0.000361206	0.000176549	PSMA5/PSMB4/MCM6/UBE2E1/PSMD6/RFC1/SKP2/CDC23/MCM3/PSMB1/CUL1/PSMB7/UBE2D1/PSMA1/CDK2/UBC/PSMA6/PSMA4/RPA1/UBB/PSMD11/PSME3/PSMC5/ANAPC11/FZR1/CCNE1/UBE2S/PCNA/MCM8	29
R-HSA-450282	MAPK targets/ Nuclear events mediated by MAP kinases	12/1264	31/10867	9.87E-05	0.000413081	0.000201904	JUN/ATF2/CREB1/MAPK10/MAPK14/PPP2R1B/ATF1/FOS/RPS6KA5/MAPK3/PPP2R1A/MAPK1	12
R-HSA-5617833	Cilium Assembly	42/1264	201/10867	0.000102845	0.000428056	0.000209223	DCTN1/TUBA3D/TRAF3IP1/IQCB1/BBS7/BBS12/PLK4/CEP72/CCT5/TUBB2B/TUBB/TCP1/BBS9/YWHAG/PCM1/SSNA1/CDK1/GBF1/BBS1/TUBA1A/DCTN2/BBS10/DYNLL1/TUBA3C/HSP90AA1/BBS4/PLK1/BBS2/TUBG1/DYNLL2/CEP131/CSNK1D/TUBB6/CEP192/TUBB4A/PRKACA/MARK4/PPP2R1A/MKKS/MAPRE1/CSNK1E/TPTEP2-CSNK1E	42
R-HSA-5620912	Anchoring of the basal body to the plasma membrane	25/1264	98/10867	0.000102892	0.000428056	0.000209223	DCTN1/IQCB1/PLK4/CEP72/TUBB/YWHAG/PCM1/SSNA1/CDK1/TUBA1A/DCTN2/DYNLL1/HSP90AA1/PLK1/TUBG1/CEP131/CSNK1D/CEP192/TUBB4A/PRKACA/MARK4/PPP2R1A/MAPRE1/CSNK1E/TPTEP2-CSNK1E	25
R-HSA-174113	SCF-beta-TrCP mediated degradation of Emi1	17/1264	55/10867	0.000105993	0.000439651	0.000214891	CDC20/PSMA5/PSMB4/PSMD6/PSMB1/CUL1/PSMB7/BTRC/PSMA1/UBC/PSMA6/PSMA4/UBB/PSMD11/PSME3/PSMC5/FZR1	17
R-HSA-176409	APC/C:Cdc20 mediated degradation of mitotic proteins	21/1264	76/10867	0.00010663	0.000440988	0.000215544	CDC20/PSMA5/PSMB4/UBE2E1/PSMD6/MAD2L1/CDC23/PSMB1/PSMB7/UBE2D1/CDK1/PSMA1/UBC/PSMA6/PSMA4/UBB/PSMD11/PSME3/PSMC5/ANAPC11/UBE2S	21
R-HSA-912526	Interleukin receptor SHC signaling	11/1264	27/10867	0.000111786	0.000460952	0.000225302	PIK3CD/SHC1/IL2/PIK3R1/IL3/CSF2/JAK2/IL2RA/PTPN6/GRB2/IL2RB	11
R-HSA-9687139	Aberrant regulation of mitotic cell cycle due to RB1 defects	13/1264	36/10867	0.000117607	0.000482647	0.000235906	UBE2E1/SKP2/CDC23/CDKN1A/UBE2D1/CCND1/CDK2/RB1/ANAPC11/FZR1/CCNE1/UBE2S/E2F1	13
R-HSA-6804760	Regulation of TP53 Activity through Methylation	9/1264	19/10867	0.000117736	0.000482647	0.000235906	MDM4/ATM/MDM2/UBC/PRMT5/TP53/UBB/CHEK2/EP300	9
R-HSA-171319	Telomere Extension By Telomerase	10/1264	23/10867	0.000119843	0.000487015	0.000238041	RUVBL1/TERT/POT1/TERF1/CDK2/NOP10/ACD/TERF2/TERF2IP/RUVBL2	10
R-HSA-450321	JNK (c-Jun kinases) phosphorylation and activation mediated by activated human TAK1	10/1264	23/10867	0.000119843	0.000487015	0.000238041	MAPK10/MAP3K7/TAB2/NOD1/RIPK2/TRAF6/UBC/NOD2/UBB/UBE2V1	10
R-HSA-5620922	BBSome-mediated cargo-targeting to cilium	10/1264	23/10867	0.000119843	0.000487015	0.000238041	BBS7/BBS12/CCT5/TCP1/BBS9/BBS1/BBS10/BBS4/BBS2/MKKS	10
R-HSA-111932	CaMK IV-mediated phosphorylation of CREB	7/1264	12/10867	0.000132062	0.000533578	0.0002608	CALM2/CREB1/CAMK2D/CAMK2A/CALM1/KPNA2/CALM3	7
R-HSA-9020558	Interleukin-2 signaling	7/1264	12/10867	0.000132062	0.000533578	0.0002608	LCK/SHC1/IL2/SYK/IL2RA/STAT5A/IL2RB	7
R-HSA-5362768	Hh mutants are degraded by ERAD	17/1264	56/10867	0.00013592	0.000547586	0.000267647	PSMA5/PSMB4/PSMD6/PSMB1/VCP/PSMB7/PSMA1/SYVN1/OS9/UBC/PSMA6/SEL1L/PSMA4/UBB/PSMD11/PSME3/PSMC5	17
R-HSA-9609690	HCMV Early Events	31/1264	135/10867	0.000138107	0.000554804	0.000271175	RBBP4/H2BC21/TPR/TUBA3D/CREB1/NFKB1/HDAC3/TUBB2B/H3C1/H3C2/H3C3/H3C4/H3C6/H3C8/H3C10/H3C11/H3C12/EGFR/EZH2/EED/TUBA1A/DYNLL1/NCOR2/TUBA3C/PML/NCOR1/CBX1/DYNLL2/TUBB6/TUBB4A/TRIM28	31
R-HSA-983695	Antigen activates B Cell Receptor (BCR) leading to generation of second messengers	12/1264	32/10867	0.000141345	0.000566187	0.000276739	PIK3CD/CALM2/NCK1/PIK3R1/FYN/SYK/BLNK/PTPN6/CALM1/GRB2/VAV1/CALM3	12
R-HSA-68877	Mitotic Prometaphase	42/1264	204/10867	0.000145455	0.00058099	0.000283974	NUDC/CDC20/ITGB3BP/RPS27/NME7/XPO1/DCTN1/TUBA3D/MAD2L1/PLK4/CEP72/TUBB2B/TUBB/MAD1L1/YWHAG/PCM1/RAD21/SSNA1/CDK1/PPP2R1B/TUBA1A/DCTN2/DYNLL1/TUBA3C/PPP2R5E/HSP90AA1/PLK1/AURKB/TUBG1/DYNLL2/CEP131/CSNK1D/NDC80/TUBB6/CEP192/TUBB4A/PRKACA/PPP2R1A/CSNK2A1/MAPRE1/CSNK1E/TPTEP2-CSNK1E	42
R-HSA-6802952	Signaling by BRAF and RAF1 fusions	19/1264	67/10867	0.00015421	0.00061421	0.000300211	LMNA/CALM2/FN1/FXR1/PAPSS1/CAMK2D/CAMK2A/ACTB/JAK2/ARRB1/KRAS/CALM1/CSK/MAPK3/ARRB2/ACTG1/CALM3/SRC/MAPK1	19
R-HSA-389957	Prefoldin mediated transfer of substrate to CCT/TriC	11/1264	28/10867	0.000164903	0.000653089	0.000319214	TUBA3D/CCT5/TUBB2B/PFDN6/TCP1/ACTB/TUBA1A/TUBA3C/TUBB6/TUBB4A/PFDN4	11
R-HSA-9682385	FLT3 signaling in disease	11/1264	28/10867	0.000164903	0.000653089	0.000319214	SPTBN1/GOLGB1/PIK3R1/CDKN1A/NOX4/CBL/KRAS/UBC/UBB/STAT5A/GRB2	11
R-HSA-8932339	ROS sensing by NFE2L2	17/1264	57/10867	0.000172985	0.000683171	0.000333917	PSMA5/PSMB4/NFE2L2/CUL3/PRKCD/PSMD6/PSMB1/PSMB7/PSMA1/UBC/PSMA6/PSMA4/UBB/PSMD11/PSME3/PSMC5/CSNK2A1	17
R-HSA-6802957	Oncogenic MAPK signaling	22/1264	84/10867	0.00017438	0.000686745	0.000335664	LMNA/CALM2/SPRED2/FN1/FXR1/PAPSS1/CAMK2D/CAMK2A/ACTB/JAK2/ARRB1/KRAS/CALM1/CSK/MAPK3/ARRB2/NF1/PHB/ACTG1/CALM3/SRC/MAPK1	22
R-HSA-1433559	Regulation of KIT signaling	8/1264	16/10867	0.000178311	0.000688824	0.00033668	LCK/FYN/SH2B2/CBL/PTPN6/PRKCA/GRB2/SRC	8
R-HSA-2559584	Formation of Senescence-Associated Heterochromatin Foci (SAHF)	8/1264	16/10867	0.000178311	0.000688824	0.00033668	LMNB1/HMGA1/HMGA2/RB1/UBN1/TP53/HIRA/CABIN1	8
R-HSA-383280	Nuclear Receptor transcription pathway	16/1264	52/10867	0.000178347	0.000688824	0.00033668	NR4A2/PPARG/NR3C1/PPARD/NR2E1/ESR1/RXRA/VDR/NR4A1/RARG/NR2C1/NCOR2/NCOR1/RARA/NR1H2/HNF4A	16
R-HSA-69601	Ubiquitin Mediated Degradation of Phosphorylated Cdc25A	16/1264	52/10867	0.000178347	0.000688824	0.00033668	PSMA5/PSMB4/CDC25A/PSMD6/PSMB1/PSMB7/PSMA1/CHEK1/UBC/PSMA6/PSMA4/UBB/PSMD11/PSME3/PSMC5/CHEK2	16
R-HSA-69610	p53-Independent DNA Damage Response	16/1264	52/10867	0.000178347	0.000688824	0.00033668	PSMA5/PSMB4/CDC25A/PSMD6/PSMB1/PSMB7/PSMA1/CHEK1/UBC/PSMA6/PSMA4/UBB/PSMD11/PSME3/PSMC5/CHEK2	16
R-HSA-69613	p53-Independent G1/S DNA damage checkpoint	16/1264	52/10867	0.000178347	0.000688824	0.00033668	PSMA5/PSMB4/CDC25A/PSMD6/PSMB1/PSMB7/PSMA1/CHEK1/UBC/PSMA6/PSMA4/UBB/PSMD11/PSME3/PSMC5/CHEK2	16
R-HSA-75153	Apoptotic execution phase	16/1264	52/10867	0.000178347	0.000688824	0.00033668	LMNA/CASP8/CTNNB1/PRKCD/KPNA1/ADD1/HMGB2/LMNB1/DSP/SPTAN1/VIM/BIRC2/HMGB1/ACIN1/CDH1/KPNB1	16
R-HSA-450302	activated TAK1 mediates p38 MAPK activation	10/1264	24/10867	0.000184153	0.000709294	0.000346685	MAPK14/MAP3K7/TAB2/NOD1/RIPK2/TRAF6/UBC/NOD2/UBB/UBE2V1	10
R-HSA-174154	APC/C:Cdc20 mediated degradation of Securin	19/1264	68/10867	0.00019103	0.000733766	0.000358647	CDC20/PSMA5/PSMB4/UBE2E1/PSMD6/CDC23/PSMB1/PSMB7/UBE2D1/PSMA1/UBC/PSMA6/PSMA4/UBB/PSMD11/PSME3/PSMC5/ANAPC11/UBE2S	19
R-HSA-8876384	Listeria monocytogenes entry into host cells	9/1264	20/10867	0.000192061	0.000735709	0.000359597	CTNNB1/CTNND1/CBL/UBC/CDH1/UBB/GRB2/HGS/SRC	9
R-HSA-389356	CD28 co-stimulation	12/1264	33/10867	0.000198814	0.000757439	0.000370218	CDC42/LCK/PIK3R1/FYN/RAC1/MAPKAP1/MAP3K8/AKT1/PDPK1/GRB2/VAV1/SRC	12
R-HSA-418990	Adherens junctions interactions	12/1264	33/10867	0.000198814	0.000757439	0.000370218	CTNNB1/CTNNA1/ACTB/CTNND1/CDH8/CDH3/CDH1/CDH13/JUP/ACTG1/CDH2/NECTIN2	12
R-HSA-5632684	Hedgehog 'on' state	22/1264	85/10867	0.000209883	0.000797441	0.00038977	PSMA5/PSMB4/CUL3/PSMD6/CSNK1A1/PSMB1/SMURF1/PSMB7/SUFU/PSMA1/ARRB1/GLI1/UBC/PSMA6/PSMA4/ARRB2/UBB/PSMD11/PSME3/PSMC5/SMURF2/ITCH	22
R-HSA-8864260	Transcriptional regulation by the AP-2 (TFAP2) family of transcription factors	13/1264	38/10867	0.000220553	0.000833465	0.000407377	SUMO1/NPM1/TFAP2A/DEK/CDKN1A/ESR1/EGFR/MYC/YY1/UBE2I/CREBBP/ERBB2/EP300	13
R-HSA-9675126	Diseases of mitotic cell cycle	13/1264	38/10867	0.000220553	0.000833465	0.000407377	UBE2E1/SKP2/CDC23/CDKN1A/UBE2D1/CCND1/CDK2/RB1/ANAPC11/FZR1/CCNE1/UBE2S/E2F1	13
R-HSA-391251	Protein folding	24/1264	97/10867	0.000232923	0.000875491	0.000427919	FBXO6/TUBA3D/FBXW7/CCT5/HDAC3/TUBB2B/PFDN6/TCP1/ACTB/AP3M1/TUBA1A/TUBA3C/GNG13/KIFC3/TP53/STAT3/DCAF7/SPHK1/TUBB6/TUBB4A/CCNE1/CSNK2A1/NOP56/PFDN4	24
R-HSA-8936459	RUNX1 regulates genes involved in megakaryocyte differentiation and platelet function	24/1264	97/10867	0.000232923	0.000875491	0.000427919	HDAC1/H2BC21/H3-3A/H3C1/H3C2/H3C3/H3C4/H3C6/H3C8/H3C10/H3C11/H3C12/ASH2L/WDR5/H2AX/SIN3A/TNRC6A/CBFB/TNRC6C/SIN3B/PRMT1/RUNX1/TNRC6B/EP300	24
R-HSA-2029480	Fcgamma receptor (FCGR) dependent phagocytosis	22/1264	86/10867	0.000251603	0.000943175	0.000461001	CDC42/CD247/PRKCD/NCK1/PIK3R1/HSP90AB1/FYN/ACTB/RAC1/SYK/ABL1/HSP90AA1/MAPK3/CRK/GRB2/ACTG1/VAV1/PLD3/SRC/PLCG1/MAPK1/MYH9	22
R-HSA-203615	eNOS activation	7/1264	13/10867	0.000257414	0.000959825	0.000469139	DDAH1/CALM2/CAV1/CALM1/HSP90AA1/AKT1/CALM3	7
R-HSA-9637687	Suppression of phagosomal maturation	7/1264	13/10867	0.000257414	0.000959825	0.000469139	KPNA1/ATP6V1H/UBC/VPS33B/UBB/KPNB1/HGS	7
R-HSA-5387390	Hh mutants abrogate ligand secretion	17/1264	59/10867	0.00027426	0.001015157	0.000496184	PSMA5/PSMB4/PSMD6/PSMB1/VCP/PSMB7/PSMA1/SYVN1/OS9/UBC/PSMA6/SEL1L/PSMA4/UBB/PSMD11/PSME3/PSMC5	17
R-HSA-9013508	NOTCH3 Intracellular Domain Regulates Transcription	10/1264	25/10867	0.000275149	0.001015157	0.000496184	PBX1/STAT1/RBPJ/WWC1/MAML1/IKZF1/NOTCH1/CREBBP/KAT2A/EP300	10
R-HSA-9664565	Signaling by ERBB2 KD Mutants	10/1264	25/10867	0.000275149	0.001015157	0.000496184	SHC1/ERBIN/PIK3R1/EGFR/KRAS/HSP90AA1/ERBB2/GRB2/CDC37/PLCG1	10
R-HSA-983170	Antigen Presentation: Folding, assembly and peptide loading of class I MHC	10/1264	25/10867	0.000275149	0.001015157	0.000496184	CANX/HLA-A/HLA-C/HLA-B/TAP2/TAP1/TAPBP/HSPA5/B2M/CALR	10
R-HSA-5663220	RHO GTPases Activate Formins	31/1264	140/10867	0.000276768	0.001018449	0.000497793	DVL1/CDC42/NUDC/CDC20/ITGB3BP/RPS27/XPO1/TUBA3D/DVL3/MAD2L1/TUBB2B/SRF/MAD1L1/ACTB/RAC1/PPP2R1B/TUBA1A/DYNLL1/TUBA3C/PPP2R5E/PLK1/AURKB/DYNLL2/ACTG1/NDC80/TUBB6/TUBB4A/PPP2R1A/MAPRE1/SRC/MRTFA	31
R-HSA-390471	Association of TriC/CCT with target proteins during biosynthesis	13/1264	39/10867	0.000295998	0.001086359	0.000530985	FBXO6/FBXW7/CCT5/HDAC3/TCP1/AP3M1/KIFC3/TP53/STAT3/DCAF7/SPHK1/CCNE1/NOP56	13
R-HSA-8934593	Regulation of RUNX1 Expression and Activity	8/1264	17/10867	0.000302582	0.001107625	0.00054138	CCND1/PML/TNRC6A/CBFB/TNRC6C/SRC/RUNX1/TNRC6B	8
R-HSA-72203	Processing of Capped Intron-Containing Pre-mRNA	47/1264	244/10867	0.000312983	0.001142713	0.00055853	HNRNPR/SRSF10/YBX1/MAGOH/SRSF11/TPR/HNRNPU/SRSF7/PCBP1/TRA2B/DHX15/HNRNPD/DDX46/THOC3/SRSF3/WTAP/SRRT/LSM8/PUF60/HNRNPF/CLP1/NXF1/SF1/SART1/HSPA8/MAGOHB/WBP11/HNRNPA1/HNRNPC/PABPN1/SRSF5/CPSF2/RNPS1/CD2BP2/FUS/NUDT21/PRPF8/POLR2A/SRSF1/DDX5/EIF4A3/ELAVL1/HNRNPM/PRPF31/U2AF2/U2AF1/POLR2F	47
R-HSA-5358346	Hedgehog ligand biogenesis	18/1264	65/10867	0.000315661	0.001149498	0.000561846	PSMA5/PSMB4/ADAM17/PSMD6/PSMB1/VCP/PSMB7/PSMA1/SYVN1/OS9/UBC/PSMA6/SEL1L/PSMA4/UBB/PSMD11/PSME3/PSMC5	18
R-HSA-9609646	HCMV Infection	34/1264	160/10867	0.000327265	0.001188667	0.000580991	RBBP4/H2BC21/TPR/TUBA3D/CREB1/NFKB1/HDAC3/TUBB2B/H3C1/H3C2/H3C3/H3C4/H3C6/H3C8/H3C10/H3C11/H3C12/EGFR/EZH2/TSG101/EED/TUBA1A/DYNLL1/NCOR2/TUBA3C/PML/VPS4A/NCOR1/CBX1/DYNLL2/TUBB6/TUBB4A/TRIM28/CHMP4B	34
R-HSA-114452	Activation of BH3-only proteins	11/1264	30/10867	0.000336617	0.001216332	0.000594513	TP53BP2/YWHAQ/TP63/YWHAG/YWHAZ/DYNLL1/AKT1/TP53/DYNLL2/E2F1/BID	11
R-HSA-6804758	Regulation of TP53 Activity through Acetylation	11/1264	30/10867	0.000336617	0.001216332	0.000594513	HDAC1/RBBP4/HDAC2/CHD4/AKT1/PML/BRD7/TP53/MBD3/PIN1/EP300	11
R-HSA-5685939	HDR through MMEJ (alt-NHEJ)	6/1264	10/10867	0.000339223	0.001216346	0.00059452	PARP1/RAD50/NBN/MRE11/PARP2/RBBP8	6
R-HSA-8877330	RUNX1 and FOXP3 control the development of regulatory T lymphocytes (Tregs)	6/1264	10/10867	0.000339223	0.001216346	0.00059452	CR1/IL2/IL2RA/CBFB/NFATC2/RUNX1	6
R-HSA-9020958	Interleukin-21 signaling	6/1264	10/10867	0.000339223	0.001216346	0.00059452	STAT1/STAT4/IL21/IL21R/STAT5A/STAT3	6
R-HSA-3214841	PKMTs methylate histone lysines	19/1264	71/10867	0.000351514	0.001254003	0.000612926	RBBP4/SETDB1/NFKB1/SETD7/H3C1/H3C2/H3C3/H3C4/H3C6/H3C8/H3C10/H3C11/H3C12/EZH2/ASH2L/WDR5/NFKB2/RELA/EED	19
R-HSA-68949	Orc1 removal from chromatin	19/1264	71/10867	0.000351514	0.001254003	0.000612926	PSMA5/PSMB4/MCM6/PSMD6/SKP2/MCM3/PSMB1/CUL1/PSMB7/PSMA1/CDK2/UBC/PSMA6/PSMA4/UBB/PSMD11/PSME3/PSMC5/MCM8	19
R-HSA-3214815	HDACs deacetylate histones	23/1264	94/10867	0.000370867	0.001319683	0.000645029	KDM1A/HDAC1/RBBP4/H2BC21/REST/HDAC3/H3C1/H3C2/H3C3/H3C4/H3C6/H3C8/H3C10/H3C11/H3C12/HDAC2/BRMS1/CHD4/NCOR2/SAP18/RCOR1/NCOR1/MBD3	23
R-HSA-5654741	Signaling by FGFR3	13/1264	40/10867	0.000392383	0.001389195	0.000679004	SHC1/PIK3R1/CBL/KRAS/UBC/SPRY2/MAPK3/UBB/GRB2/PPP2R1A/SRC/PLCG1/MAPK1	13
R-HSA-9013420	RHOU GTPase cycle	13/1264	40/10867	0.000392383	0.001389195	0.000679004	CDC42/SPTBN1/NCK1/PIK3R1/DST/MYO6/SPTAN1/GIT2/ARHGEF7/CLTC/GRB2/HGS/SRC	13
R-HSA-1227990	Signaling by ERBB2 in Cancer	10/1264	26/10867	0.000400886	0.001412166	0.000690232	SHC1/ERBIN/PIK3R1/EGFR/KRAS/HSP90AA1/ERBB2/GRB2/CDC37/PLCG1	10
R-HSA-901042	Calnexin/calreticulin cycle	10/1264	26/10867	0.000400886	0.001412166	0.000690232	UGGT1/CANX/RNF139/GANAB/SYVN1/OS9/UBC/SEL1L/UBB/CALR	10
R-HSA-5678895	Defective CFTR causes cystic fibrosis	17/1264	61/10867	0.000423393	0.001486955	0.000726787	PSMA5/PSMB4/PSMD6/PSMB1/CFTR/VCP/PSMB7/PSMA1/OS9/UBC/PSMA6/SEL1L/PSMA4/UBB/PSMD11/PSME3/PSMC5	17
R-HSA-1169408	ISG15 antiviral mechanism	19/1264	72/10867	0.000426359	0.001486955	0.000726787	TPR/STAT1/UBE2E1/KPNA1/KPNA4/DDX58/IFIT1/UBE2L6/UBC/KPNA3/NEDD4/MAPK3/UBB/KPNB1/KPNA2/EIF4A3/PIN1/IRF3/PLCG1	19
R-HSA-1445148	Translocation of SLC2A4 (GLUT4) to the plasma membrane	19/1264	72/10867	0.000426359	0.001486955	0.000726787	YWHAQ/CALM2/TUBA3D/TUBB2B/ACTB/RAC1/YWHAG/YWHAZ/PRKAG1/TUBA1A/TUBA3C/CALM1/AKT1/SLC2A4/ACTG1/TUBB6/TUBB4A/CALM3/MYH9	19
R-HSA-9694516	SARS-CoV-2 Infection	19/1264	72/10867	0.000426359	0.001486955	0.000726787	DDOST/SUMO1/VHL/GSK3B/CSNK1A1/CANX/SRPK2/VCP/GANAB/UBC/RB1/UBE2I/MAP1LC3B/UBB/BECN1/DDX5/PIK3C3/PRMT1/CHMP4B	19
R-HSA-5625740	RHO GTPases activate PKNs	23/1264	95/10867	0.000436528	0.00151864	0.000742274	KDM1A/H2BC21/H3-3A/YWHAQ/H3C1/H3C2/H3C3/H3C4/H3C6/H3C8/H3C10/H3C11/H3C12/RAC1/YWHAG/YWHAZ/H2AX/MYL6/PDPK1/MYH10/MYL12A/PKN1/MYH9	23
R-HSA-9613829	Chaperone Mediated Autophagy	9/1264	22/10867	0.000458083	0.00158576	0.000775081	HSP90AB1/CFTR/VIM/HSPA8/UBC/RNASE1/HSP90AA1/UBB/GFAP	9
R-HSA-9665686	Signaling by ERBB2 TMD/JMD mutants	9/1264	22/10867	0.000458083	0.00158576	0.000775081	SHC1/ERBIN/EGFR/KRAS/HSP90AA1/ERBB2/GRB2/CDC37/PLCG1	9
R-HSA-6804759	Regulation of TP53 Activity through Association with Co-factors	7/1264	14/10867	0.00046325	0.001591853	0.000778059	TP53BP2/TP63/POU4F2/AKT1/BANP/TP53/PPP1R13L	7
R-HSA-877312	Regulation of IFNG signaling	7/1264	14/10867	0.00046325	0.001591853	0.000778059	STAT1/SUMO1/IFNGR1/JAK2/PTPN6/SOCS3/PTPN1	7
R-HSA-8941856	RUNX3 regulates NOTCH signaling	7/1264	14/10867	0.00046325	0.001591853	0.000778059	RUNX3/RBPJ/MAML1/NOTCH1/CREBBP/KAT2A/EP300	7
R-HSA-2122948	Activated NOTCH1 Transmits Signal to the Nucleus	11/1264	31/10867	0.000467469	0.001602425	0.000783226	MIB2/NCSTN/ADAM17/DTX2/NOTCH1/ARRB1/UBC/ARRB2/UBB/MIB1/ITCH	11
R-HSA-6811436	COPI-independent Golgi-to-ER retrograde traffic	15/1264	51/10867	0.000485868	0.001657388	0.00081009	CAPZB/CAPZA1/GALNT2/DCTN1/TUBA3D/TUBB2B/CAPZA2/TUBA1A/DCTN2/DYNLL1/TUBA3C/DYNLL2/TUBB6/TUBB4A/PAFAH1B3	15
R-HSA-9678108	SARS-CoV-1 Infection	15/1264	51/10867	0.000485868	0.001657388	0.00081009	SUMO1/VHL/GSK3B/CANX/VCP/GANAB/UBC/RB1/UBE2I/MAP1LC3B/UBB/BECN1/DDX5/PIK3C3/CHMP4B	15
R-HSA-5676594	TNF receptor superfamily (TNFSF) members mediating non-canonical NF-kB pathway	8/1264	18/10867	0.000489388	0.001665344	0.000813979	LTA/TRAF2/BIRC3/BIRC2/TNFSF11/TRAF3/CD40/TNFRSF13C	8
R-HSA-5673000	RAF activation	12/1264	36/10867	0.000503301	0.001708542	0.000835093	CALM2/CAMK2D/CAMK2A/JAK2/PPP2R1B/KRAS/PPP2R5E/CALM1/PHB/CALM3/PPP2R1A/SRC	12
R-HSA-5654743	Signaling by FGFR4	13/1264	41/10867	0.000514167	0.001741212	0.000851062	SHC1/PIK3R1/CBL/KRAS/UBC/SPRY2/MAPK3/UBB/GRB2/PPP2R1A/SRC/PLCG1/MAPK1	13
R-HSA-5689603	UCH proteinases	24/1264	102/10867	0.000518636	0.001752115	0.000856391	PSMA5/PSMB4/UCHL5/BARD1/PSMD6/RUVBL1/ACTL6A/PSMB1/ACTB/PSMB7/PSMA1/NFRKB/MCRS1/UBC/PSMA6/YY1/PSMA4/UBB/PSMD11/PSME3/PSMC5/FOXK2/SMAD7/TGFB1	24
R-HSA-4641258	Degradation of DVL	16/1264	57/10867	0.000567842	0.001913735	0.000935387	DVL1/PSMA5/PSMB4/CUL3/PSMD6/DVL3/PSMB1/PSMB7/PSMA1/UBC/PSMA6/PSMA4/UBB/PSMD11/PSME3/PSMC5	16
R-HSA-354192	Integrin signaling	10/1264	27/10867	0.000570945	0.001917761	0.000937355	SHC1/FN1/SYK/AKT1/CSK/PDPK1/CRK/GRB2/SRC/PTPN1	10
R-HSA-69002	DNA Replication Pre-Initiation	21/1264	85/10867	0.000571772	0.001917761	0.000937355	PSMA5/PSMB4/MCM6/PSMD6/GMNN/MCM3/PSMB1/PSMB7/MCM10/PSMA1/CDK2/UBC/PSMA6/PSMA4/RPA1/UBB/PSMD11/PSME3/PSMC5/MCM8/E2F1	21
R-HSA-68867	Assembly of the pre-replicative complex	18/1264	68/10867	0.000575001	0.001923988	0.000940398	PSMA5/PSMB4/MCM6/PSMD6/GMNN/MCM3/PSMB1/PSMB7/PSMA1/UBC/PSMA6/PSMA4/UBB/PSMD11/PSME3/PSMC5/MCM8/E2F1	18
R-HSA-5250924	B-WICH complex positively regulates rRNA expression	22/1264	91/10867	0.000588719	0.001965199	0.000960541	H2BC21/H3-3A/GSK3B/SMARCA5/DEK/H3C1/H3C2/H3C3/H3C4/H3C6/H3C8/H3C10/H3C11/H3C12/ACTB/BAZ1B/ERCC6/DDX21/H2AX/KAT2A/POLR2F/EP300	22
R-HSA-349425	Autodegradation of the E3 ubiquitin ligase COP1	15/1264	52/10867	0.000610538	0.002028375	0.00099142	PSMA5/PSMB4/PSMD6/PSMB1/PSMB7/PSMA1/ATM/UBC/PSMA6/PSMA4/TP53/UBB/PSMD11/PSME3/PSMC5	15
R-HSA-75815	Ubiquitin-dependent degradation of Cyclin D	15/1264	52/10867	0.000610538	0.002028375	0.00099142	PSMA5/PSMB4/PSMD6/GSK3B/PSMB1/PSMB7/PSMA1/CCND1/UBC/PSMA6/PSMA4/UBB/PSMD11/PSME3/PSMC5	15
R-HSA-389958	Cooperation of Prefoldin and TriC/CCT in actin and tubulin folding	11/1264	32/10867	0.000638296	0.002110593	0.001031606	TUBA3D/CCT5/TUBB2B/PFDN6/TCP1/ACTB/TUBA1A/TUBA3C/TUBB6/TUBB4A/PFDN4	11
R-HSA-8941326	RUNX2 regulates bone development	11/1264	32/10867	0.000638296	0.002110593	0.001031606	HDAC4/SMAD1/HDAC3/ABL1/RBM14/YAP1/RB1/MAPK3/CBFB/SRC/MAPK1	11
R-HSA-437239	Recycling pathway of L1	14/1264	47/10867	0.000645234	0.002123517	0.001037923	TUBA3D/TUBB2B/EZR/ACTB/SHTN1/TUBA1A/TUBA3C/RPS6KA5/CLTC/ACTG1/TUBB6/TUBB4A/SRC/MAPK1	14
R-HSA-9020591	Interleukin-12 signaling	14/1264	47/10867	0.000645234	0.002123517	0.001037923	CDC42/CAPZA1/STAT4/IL12A/LMNB1/HSPA9/IL12B/TCP1/PPIA/JAK2/HNRNPF/ANXA2/PITPNA/IL12RB1	14
R-HSA-1169410	Antiviral mechanism by IFN-stimulated genes	20/1264	80/10867	0.000651464	0.002138998	0.00104549	TPR/STAT1/UBE2E1/KPNA1/KPNA4/DDX58/IFIT1/UBE2L6/OAS2/UBC/KPNA3/NEDD4/MAPK3/UBB/KPNB1/KPNA2/EIF4A3/PIN1/IRF3/PLCG1	20
R-HSA-1059683	Interleukin-6 signaling	6/1264	11/10867	0.000672878	0.002188803	0.001069833	STAT1/IL6/JAK2/CBL/STAT3/SOCS3	6
R-HSA-193692	Regulated proteolysis of p75NTR	6/1264	11/10867	0.000672878	0.002188803	0.001069833	NCSTN/ADAM17/NFKB1/TRAF6/RELA/NGFR	6
R-HSA-8934903	Receptor Mediated Mitophagy	6/1264	11/10867	0.000672878	0.002188803	0.001069833	ATG5/ULK1/MAP1LC3B/CSNK2A1/MAP1LC3A/SRC	6
R-HSA-9664873	Pexophagy	6/1264	11/10867	0.000672878	0.002188803	0.001069833	EPAS1/SQSTM1/ATM/UBC/MAP1LC3B/UBB	6
R-HSA-4086400	PCP/CE pathway	22/1264	92/10867	0.000690465	0.002240814	0.001095255	DVL1/PSMA5/PSMB4/PSMD6/DVL3/PSMB1/RAC1/SMURF1/PSMB7/PSMA1/UBC/PSMA6/PSMA4/ARRB2/UBB/PSMD11/PSME3/CLTC/PSMC5/SMURF2/PRKCA/RAC2	22
R-HSA-72187	mRNA 3'-end processing	16/1264	58/10867	0.000700897	0.002269417	0.001109235	MAGOH/SRSF11/SRSF7/THOC3/SRSF3/CLP1/MAGOHB/PABPN1/SRSF5/CPSF2/RNPS1/NUDT21/SRSF1/EIF4A3/U2AF2/U2AF1	16
R-HSA-1500931	Cell-Cell communication	28/1264	129/10867	0.000748703	0.002418622	0.001182163	SPTBN1/CTNNB1/CD47/NCK1/PIK3R1/CTNNA1/CD2AP/DST/FYN/ACTB/SKAP2/SPTAN1/ILK/CTNND1/PTPN6/FERMT2/CDH8/CDH3/CDH1/CDH13/JUP/GRB2/ACTG1/CDH2/ACTN4/NECTIN2/SIRPA/SRC	28
R-HSA-174414	Processive synthesis on the C-strand of the telomere	8/1264	19/10867	0.00075968	0.002442825	0.001193993	POT1/TERF1/BLM/ACD/TERF2/TERF2IP/RPA1/PCNA	8
R-HSA-9703465	Signaling by FLT3 fusion proteins	8/1264	19/10867	0.00075968	0.002442825	0.001193993	SPTBN1/GOLGB1/PIK3R1/CDKN1A/NOX4/KRAS/STAT5A/GRB2	8
R-HSA-937039	IRAK1 recruits IKK complex	7/1264	15/10867	0.000781742	0.002502288	0.001223057	PELI1/IKBKB/CHUK/TRAF6/UBC/UBB/UBE2V1	7
R-HSA-975144	IRAK1 recruits IKK complex upon TLR7/8 or 9 stimulation	7/1264	15/10867	0.000781742	0.002502288	0.001223057	PELI1/IKBKB/CHUK/TRAF6/UBC/UBB/UBE2V1	7
R-HSA-69205	G1/S-Specific Transcription	10/1264	28/10867	0.000796524	0.002543797	0.001243345	HDAC1/RBBP4/E2F6/CDK1/RBL2/E2F4/CCNE1/PCNA/E2F1/RBL1	10
R-HSA-5696395	Formation of Incision Complex in GG-NER	13/1264	43/10867	0.000855003	0.002714466	0.001326764	PARP1/SUMO1/UBE2V2/GTF2H1/DDB2/DDB1/UBC/CUL4A/PARP2/UBE2I/RPA1/UBB/SUMO2	13
R-HSA-2871809	FCERI mediated Ca+2 mobilization	11/1264	33/10867	0.000858037	0.002714466	0.001326764	SHC1/CALM2/SYK/CALM1/NFATC3/GRB2/NFATC1/VAV1/CALM3/PLCG1/NFATC2	11
R-HSA-9664407	Parasite infection	16/1264	59/10867	0.000859646	0.002714466	0.001326764	CDC42/CD247/NCK1/FYN/ACTB/RAC1/SYK/ABL1/MAPK3/CRK/GRB2/ACTG1/VAV1/SRC/MAPK1/MYH9	16
R-HSA-9664417	Leishmania phagocytosis	16/1264	59/10867	0.000859646	0.002714466	0.001326764	CDC42/CD247/NCK1/FYN/ACTB/RAC1/SYK/ABL1/MAPK3/CRK/GRB2/ACTG1/VAV1/SRC/MAPK1/MYH9	16
R-HSA-9664422	FCGR3A-mediated phagocytosis	16/1264	59/10867	0.000859646	0.002714466	0.001326764	CDC42/CD247/NCK1/FYN/ACTB/RAC1/SYK/ABL1/MAPK3/CRK/GRB2/ACTG1/VAV1/SRC/MAPK1/MYH9	16
R-HSA-111465	Apoptotic cleavage of cellular proteins	12/1264	38/10867	0.000873101	0.002738452	0.001338488	LMNA/CASP8/CTNNB1/PRKCD/ADD1/LMNB1/DSP/SPTAN1/VIM/BIRC2/ACIN1/CDH1	12
R-HSA-9013424	RHOV GTPase cycle	12/1264	38/10867	0.000873101	0.002738452	0.001338488	CDC42/TPM3/SPTBN1/NCK1/PIK3R1/DST/SPTAN1/GIT2/ARHGEF7/CLTC/TPM4/ZNF512B	12
R-HSA-9607240	FLT3 Signaling	12/1264	38/10867	0.000873101	0.002738452	0.001338488	LCK/PIK3R1/FYN/SYK/CBL/KRAS/UBC/AKT1/CSK/UBB/STAT5A/GRB2	12
R-HSA-427389	ERCC6 (CSB) and EHMT2 (G9a) positively regulate rRNA expression	19/1264	76/10867	0.000880537	0.002755611	0.001346875	HDAC1/RBBP4/H2BC21/H3-3A/H3C1/H3C2/H3C3/H3C4/H3C6/H3C8/H3C10/H3C11/H3C12/HDAC2/CBX3/ERCC6/H2AX/CHD4/MBD3	19
R-HSA-8854050	FBXL7 down-regulates AURKA during mitotic entry and in early mitosis	15/1264	54/10867	0.00094282	0.00294395	0.001438931	PSMA5/PSMB4/PSMD6/PSMB1/CUL1/PSMB7/PSMA1/UBC/PSMA6/PSMA4/UBB/PSMD11/PSME3/PSMC5/AURKA	15
R-HSA-174048	APC/C:Cdc20 mediated degradation of Cyclin B	9/1264	24/10867	0.000970346	0.003009789	0.001471111	CDC20/UBE2E1/CDC23/UBE2D1/CDK1/UBC/UBB/ANAPC11/UBE2S	9
R-HSA-5627123	RHO GTPases activate PAKs	9/1264	24/10867	0.000970346	0.003009789	0.001471111	CDC42/CALM2/RAC1/MYL6/CALM1/MYH10/MYL12A/CALM3/MYH9	9
R-HSA-9634638	Estrogen-dependent nuclear events downstream of ESR-membrane signaling	9/1264	24/10867	0.000970346	0.003009789	0.001471111	XPO1/CREB1/SRF/EGFR/CCND1/FOS/AKT1/MAPK3/MAPK1	9
R-HSA-5205647	Mitophagy	10/1264	29/10867	0.001090496	0.003350862	0.001637819	SQSTM1/ATG5/PRKN/UBC/ULK1/MAP1LC3B/UBB/CSNK2A1/MAP1LC3A/SRC	10
R-HSA-8863795	Downregulation of ERBB2 signaling	10/1264	29/10867	0.001090496	0.003350862	0.001637819	ERBIN/EGFR/CUL5/UBC/HSP90AA1/AKT1/STUB1/UBB/ERBB2/CDC37	10
R-HSA-9615017	FOXO-mediated transcription of oxidative stress, metabolic and neuronal genes	10/1264	29/10867	0.001090496	0.003350862	0.001637819	TRIM63/HDAC1/PPARGC1A/NR3C1/HDAC2/SIRT3/SMAD3/SIN3A/SMAD2/PCK1	10
R-HSA-9619483	Activation of AMPK downstream of NMDARs	10/1264	29/10867	0.001090496	0.003350862	0.001637819	CALM2/TUBA3D/TUBB2B/PRKAG1/TUBA1A/TUBA3C/CALM1/TUBB6/TUBB4A/CALM3	10
R-HSA-1592230	Mitochondrial biogenesis	22/1264	95/10867	0.001092257	0.003350862	0.001637819	NCOA1/CALM2/IMMT/ATF2/CREB1/PPARGC1A/HSPA9/HDAC3/MAPK14/SMARCD3/RXRA/SIRT3/PRKAG1/CALM1/CREBBP/NCOR1/TMEM11/ATP5F1A/CARM1/CALM3/NCOA6/ATP5PF	22
R-HSA-6803204	TP53 Regulates Transcription of Genes Involved in Cytochrome C Release	8/1264	20/10867	0.001138093	0.003468709	0.00169542	TP53BP2/TP63/BNIP3L/ATM/CREBBP/TP53/ZNF420/BID	8
R-HSA-6804115	TP53 regulates transcription of additional cell cycle genes whose exact role in the p53 pathway remain uncertain	8/1264	20/10867	0.001138093	0.003468709	0.00169542	CNOT11/CNOT6L/NPM1/CNOT4/CNOT7/TNKS1BP1/CNOT2/TP53	8
R-HSA-9687136	Aberrant regulation of mitotic exit in cancer due to RB1 defects	8/1264	20/10867	0.001138093	0.003468709	0.00169542	UBE2E1/SKP2/CDC23/UBE2D1/RB1/ANAPC11/FZR1/UBE2S	8
R-HSA-381033	ATF6 (ATF6-alpha) activates chaperones	6/1264	12/10867	0.001213693	0.003675155	0.001796326	HSPA5/DDIT3/HSP90B1/MBTPS1/CALR/ATF4	6
R-HSA-389359	CD28 dependent Vav1 pathway	6/1264	12/10867	0.001213693	0.003675155	0.001796326	CDC42/LCK/FYN/RAC1/GRB2/VAV1	6
R-HSA-8984722	Interleukin-35 Signalling	6/1264	12/10867	0.001213693	0.003675155	0.001796326	STAT1/STAT4/IL12A/CANX/JAK2/STAT3	6
R-HSA-1362300	Transcription of E2F targets under negative control by p107 (RBL1) and p130 (RBL2) in complex with HDAC1	7/1264	16/10867	0.001251077	0.00375591	0.001835797	HDAC1/RBBP4/CDK1/RBL2/E2F4/E2F1/RBL1	7
R-HSA-205043	NRIF signals cell death from the nucleus	7/1264	16/10867	0.001251077	0.00375591	0.001835797	ITGB3BP/NCSTN/SQSTM1/TRAF6/UBC/UBB/NGFR	7
R-HSA-210744	Regulation of gene expression in late stage (branching morphogenesis) pancreatic bud precursor cells	7/1264	16/10867	0.001251077	0.00375591	0.001835797	RBPJ/MAML1/NOTCH1/ONECUT1/CREBBP/KAT2A/EP300	7
R-HSA-975163	IRAK2 mediated activation of TAK1 complex upon TLR7/8 or 9 stimulation	7/1264	16/10867	0.001251077	0.00375591	0.001835797	CD14/MAP3K7/TAB2/LY96/TRAF6/UBC/UBB	7
R-HSA-5654736	Signaling by FGFR1	14/1264	50/10867	0.001268488	0.003796436	0.001855605	SHC1/SPRED2/PIK3R1/CBL/KRAS/UBC/SPRY2/MAPK3/UBB/GRB2/PPP2R1A/SRC/PLCG1/MAPK1	14
R-HSA-2029482	Regulation of actin dynamics for phagocytic cup formation	16/1264	61/10867	0.001269992	0.003796436	0.001855605	CDC42/CD247/NCK1/HSP90AB1/ACTB/RAC1/SYK/ABL1/HSP90AA1/MAPK3/CRK/GRB2/ACTG1/VAV1/MAPK1/MYH9	16
R-HSA-5674400	Constitutive Signaling by AKT1 E17K in Cancer	9/1264	25/10867	0.001361393	0.0040438	0.00197651	CREB1/GSK3B/CDKN1A/MAPKAP1/CHUK/NR4A1/MDM2/AKT1/PDPK1	9
R-HSA-9006115	Signaling by NTRK2 (TRKB)	9/1264	25/10867	0.001361393	0.0040438	0.00197651	SHC1/PIK3R1/FYN/RAC1/BDNF/KRAS/GRB2/SRC/PLCG1	9
R-HSA-9006335	Signaling by Erythropoietin	9/1264	25/10867	0.001361393	0.0040438	0.00197651	PIK3CD/SHC1/PIK3R1/JAK2/KRAS/STAT5A/GRB2/VAV1/PLCG1	9
R-HSA-2172127	DAP12 interactions	13/1264	45/10867	0.001367615	0.004053692	0.001981345	LCK/SHC1/PIK3R1/HLA-C/HLA-B/FYN/RAC1/SYK/KRAS/B2M/GRB2/KIR2DS4/PLCG1	13
R-HSA-5654738	Signaling by FGFR2	18/1264	73/10867	0.001412653	0.004178355	0.002042277	SHC1/PIK3R1/HNRNPF/CBL/KRAS/HNRNPA1/UBC/SPRY2/MAPK3/POLR2A/UBB/GRB2/HNRNPM/PPP2R1A/SRC/PLCG1/MAPK1/POLR2F	18
R-HSA-2151201	Transcriptional activation of mitochondrial biogenesis	15/1264	56/10867	0.001416378	0.00418055	0.00204335	NCOA1/CALM2/ATF2/CREB1/PPARGC1A/HDAC3/SMARCD3/RXRA/SIRT3/CALM1/CREBBP/NCOR1/CARM1/CALM3/NCOA6	15
R-HSA-2424491	DAP12 signaling	10/1264	30/10867	0.001467436	0.004322154	0.002112563	LCK/SHC1/PIK3R1/FYN/RAC1/SYK/KRAS/B2M/GRB2/PLCG1	10
R-HSA-532668	N-glycan trimming in the ER and Calnexin/Calreticulin cycle	11/1264	35/10867	0.001486158	0.004368121	0.00213503	UGGT1/CANX/RNF139/VCP/GANAB/SYVN1/OS9/UBC/SEL1L/UBB/CALR	11
R-HSA-180786	Extension of Telomeres	14/1264	51/10867	0.001564615	0.004589101	0.00224304	RUVBL1/RFC1/TERT/POT1/TERF1/CDK2/NOP10/BLM/ACD/TERF2/TERF2IP/RPA1/RUVBL2/PCNA	14
R-HSA-5658442	Regulation of RAS by GAPs	17/1264	68/10867	0.001613182	0.004721673	0.002307838	PSMA5/PSMB4/SPRED2/CUL3/PSMD6/PSMB1/PSMB7/PSMA1/KRAS/UBC/PSMA6/PSMA4/UBB/NF1/PSMD11/PSME3/PSMC5	17
R-HSA-2219528	PI3K/AKT Signaling in Cancer	23/1264	104/10867	0.001648263	0.004814302	0.002353112	PIK3CD/LCK/CREB1/GSK3B/PIK3R1/PDGFRB/CDKN1A/FYN/ESR1/RAC1/EGFR/MAPKAP1/PTEN/CHUK/NR4A1/MDM2/AKT1/PDPK1/ERBB2/GRB2/VAV1/SRC/RAC2	23
R-HSA-442982	Ras activation upon Ca2+ influx through NMDA receptor	8/1264	21/10867	0.001652855	0.004817678	0.002354762	CALM2/CAMK2D/CAMK2A/NEFL/KRAS/CALM1/DLG4/CALM3	8
R-HSA-179409	APC-Cdc20 mediated degradation of Nek2A	9/1264	26/10867	0.001869897	0.005438996	0.002658448	CDC20/UBE2E1/MAD2L1/CDC23/UBE2D1/UBC/UBB/ANAPC11/UBE2S	9
R-HSA-140534	Caspase activation via Death Receptors in the presence of ligand	7/1264	17/10867	0.001915023	0.00550491	0.002690665	CFLAR/CASP8/CD14/RIPK1/LY96/TRAF2/TRADD	7
R-HSA-174437	Removal of the Flap Intermediate from the C-strand	7/1264	17/10867	0.001915023	0.00550491	0.002690665	POT1/TERF1/ACD/TERF2/TERF2IP/RPA1/PCNA	7
R-HSA-202131	Metabolism of nitric oxide: NOS3 activation and regulation	7/1264	17/10867	0.001915023	0.00550491	0.002690665	DDAH1/CALM2/CAV1/CALM1/HSP90AA1/AKT1/CALM3	7
R-HSA-937072	TRAF6-mediated induction of TAK1 complex within TLR4 complex	7/1264	17/10867	0.001915023	0.00550491	0.002690665	CD14/MAP3K7/TAB2/LY96/TRAF6/UBC/UBB	7
R-HSA-9617828	FOXO-mediated transcription of cell cycle genes	7/1264	17/10867	0.001915023	0.00550491	0.002690665	GADD45A/CDKN1A/CAV1/KLF4/SMAD3/RBL2/SMAD2	7
R-HSA-180534	Vpu mediated degradation of CD4	14/1264	52/10867	0.001916117	0.00550491	0.002690665	PSMA5/PSMB4/PSMD6/PSMB1/PSMB7/BTRC/PSMA1/UBC/PSMA6/PSMA4/UBB/PSMD11/PSME3/PSMC5	14
R-HSA-182971	EGFR downregulation	10/1264	31/10867	0.001943611	0.005572479	0.002723691	CDC42/SPRY1/EGFR/CBL/UBC/SPRY2/ARHGEF7/UBB/GRB2/HGS	10
R-HSA-5607763	CLEC7A (Dectin-1) induces NFAT activation	6/1264	13/10867	0.00203336	0.005794249	0.002832087	CALM2/CALM1/NFATC3/NFATC1/CALM3/NFATC2	6
R-HSA-75035	Chk1/Chk2(Cds1) mediated inactivation of Cyclin B:Cdk1 complex	6/1264	13/10867	0.00203336	0.005794249	0.002832087	YWHAQ/YWHAG/YWHAZ/CDK1/CHEK1/CHEK2	6
R-HSA-933543	NF-kB activation through FADD/RIP-1 pathway mediated by caspase-8 and -10	6/1264	13/10867	0.00203336	0.005794249	0.002832087	CASP8/RIPK1/IKBKB/DDX58/CHUK/MAVS	6
R-HSA-400206	Regulation of lipid metabolism by PPARalpha	25/1264	119/10867	0.002261941	0.006432538	0.003144067	THRAP3/NCOA1/PPARG/PPARGC1A/HDAC3/CDK19/AHR/SMARCD3/RXRA/MED17/SP1/NCOR2/CDK8/MED6/SIN3A/CREBBP/MED31/NCOR1/ANGPTL4/CARM1/SIN3B/NR1H2/NCOA6/NCOA3/EP300	25
R-HSA-9029569	NR1H3 & NR1H2 regulate gene expression linked to cholesterol transport and efflux	11/1264	37/10867	0.002448131	0.006947935	0.00339598	KDM1A/NCOA1/HDAC3/RXRA/NCOR2/TNRC6A/NCOR1/TNRC6C/NR1H2/TNRC6B/EP300	11
R-HSA-68827	CDT1 association with the CDC6:ORC:origin complex	15/1264	59/10867	0.002488959	0.007035324	0.003438694	PSMA5/PSMB4/PSMD6/GMNN/PSMB1/PSMB7/PSMA1/UBC/PSMA6/PSMA4/UBB/PSMD11/PSME3/PSMC5/MCM8	15
R-HSA-8866654	E3 ubiquitin ligases ubiquitinate target proteins	15/1264	59/10867	0.002488959	0.007035324	0.003438694	BCL10/RNF144A/RAD18/UBE2E1/UBE2D3/UBE2D2/HLA-A/PRKDC/UBE2V2/VCP/UBE2D1/UBC/UBB/PCNA/UBE2L3	15
R-HSA-1251985	Nuclear signaling by ERBB4	10/1264	32/10867	0.002536936	0.007156506	0.003497925	NCSTN/ADAM17/TAB2/ESR1/YAP1/NCOR1/STAT5A/GFAP/SRC/S100B	10
R-HSA-73893	DNA Damage Bypass	13/1264	48/10867	0.002594838	0.007305146	0.003570576	MAD2L2/USP1/RAD18/RFC1/VCP/UBE2L6/DDB1/UBC/CUL4A/PCLAF/RPA1/UBB/PCNA	13
R-HSA-180585	Vif-mediated degradation of APOBEC3G	14/1264	54/10867	0.002816347	0.007882049	0.003852552	PSMA5/PSMB4/PSMD6/PSMB1/PSMB7/PSMA1/CUL5/UBC/PSMA6/PSMA4/UBB/PSMD11/PSME3/PSMC5	14
R-HSA-1368082	RORA activates gene expression	7/1264	18/10867	0.002822246	0.007882049	0.003852552	NCOA1/SMARCD3/RXRA/CREBBP/CARM1/NCOA6/EP300	7
R-HSA-5603041	IRAK4 deficiency (TLR2/4)	7/1264	18/10867	0.002822246	0.007882049	0.003852552	S100A9/S100A8/MYD88/CD14/LY96/IRAK4/HMGB1	7
R-HSA-881907	Gastrin-CREB signalling pathway via PKC and MAPK	7/1264	18/10867	0.002822246	0.007882049	0.003852552	CREB1/EGFR/KRAS/MAPK3/PRKCA/GRB2/MAPK1	7
R-HSA-5619084	ABC transporter disorders	18/1264	78/10867	0.003112454	0.008675269	0.004240259	PSMA5/PSMB4/PSMD6/PSMB1/CFTR/VCP/PSMB7/ABCC2/PSMA1/OS9/UBC/PSMA6/SEL1L/PSMA4/UBB/PSMD11/PSME3/PSMC5	18
R-HSA-162594	Early Phase of HIV Life Cycle	6/1264	14/10867	0.003210943	0.008837117	0.004319366	CXCR4/XRCC5/KPNA1/HMGA1/PPIA/XRCC6	6
R-HSA-5358565	Mismatch repair (MMR) directed by MSH2:MSH6 (MutSalpha)	6/1264	14/10867	0.003210943	0.008837117	0.004319366	MSH2/MSH6/MLH1/PMS2/RPA1/PCNA	6
R-HSA-2562578	TRIF-mediated programmed cell death	5/1264	10/10867	0.003216493	0.008837117	0.004319366	CASP8/CD14/RIPK1/LY96/RIPK3	5
R-HSA-381183	ATF6 (ATF6-alpha) activates chaperone genes	5/1264	10/10867	0.003216493	0.008837117	0.004319366	HSPA5/DDIT3/HSP90B1/CALR/ATF4	5
R-HSA-442729	CREB1 phosphorylation through the activation of CaMKII/CaMKK/CaMKIV cascasde	5/1264	10/10867	0.003216493	0.008837117	0.004319366	CALM2/CREB1/CALM1/KPNA2/CALM3	5
R-HSA-937042	IRAK2 mediated activation of TAK1 complex	5/1264	10/10867	0.003216493	0.008837117	0.004319366	MAP3K7/TAB2/TRAF6/UBC/UBB	5
R-HSA-9617629	Regulation of FOXO transcriptional activity by acetylation	5/1264	10/10867	0.003216493	0.008837117	0.004319366	TXN/SIRT1/SIRT3/CREBBP/EP300	5
R-HSA-9013418	RHOBTB2 GTPase cycle	8/1264	23/10867	0.003220946	0.008837117	0.004319366	CUL3/TRA2B/HSP90AB1/MYO6/HNRNPC/HSP90AA1/ACTG1/CDC37	8
R-HSA-164952	The role of Nef in HIV-1 replication and disease pathogenesis	9/1264	28/10867	0.00333546	0.009115624	0.004455493	LCK/CD247/AP1S3/HLA-A/FYN/RAC1/ATP6V1H/B2M/AP1M1	9
R-HSA-5620971	Pyroptosis	9/1264	28/10867	0.00333546	0.009115624	0.004455493	IL1B/TP63/IRF2/IRF1/CASP4/CASP1/HMGB1/TP53/CHMP4B	9
R-HSA-193704	p75 NTR receptor-mediated signalling	21/1264	97/10867	0.003370773	0.00919421	0.004493904	HDAC1/ITGB3BP/NCSTN/ADAM17/MYD88/NFKB1/HDAC3/SQSTM1/HDAC2/RAC1/IKBKB/RIPK2/TRAF6/RELA/ARHGEF12/UBC/ARHGEF7/NFKBIA/UBB/NGFR/VAV1	21
R-HSA-4641257	Degradation of AXIN	14/1264	55/10867	0.003382132	0.009207281	0.004500293	PSMA5/PSMB4/PSMD6/PSMB1/PSMB7/PSMA1/UBC/PSMA6/PSMA4/UBB/PSMD11/PSME3/PSMC5/SMURF2	14
R-HSA-5633008	TP53 Regulates Transcription of Cell Death Genes	12/1264	44/10867	0.003518002	0.009558602	0.00467201	TP53BP2/NLRC4/BCL6/TP63/BNIP3L/NDRG1/CASP1/ATM/CREBBP/TP53/ZNF420/BID	12
R-HSA-73854	RNA Polymerase I Promoter Clearance	23/1264	110/10867	0.003536287	0.009589699	0.004687209	HDAC1/RBBP4/H2BC21/H3-3A/H3C1/H3C2/H3C3/H3C4/H3C6/H3C8/H3C10/H3C11/H3C12/HDAC2/CBX3/ERCC6/GTF2H1/H2AX/CHD4/MAPK3/KAT2A/MBD3/POLR2F	23
R-HSA-73856	RNA Polymerase II Transcription Termination	16/1264	67/10867	0.003599702	0.009742824	0.004762053	MAGOH/SRSF11/SRSF7/THOC3/SRSF3/CLP1/MAGOHB/PABPN1/SRSF5/CPSF2/RNPS1/NUDT21/SRSF1/EIF4A3/U2AF2/U2AF1	16
R-HSA-168255	Influenza Infection	30/1264	156/10867	0.003662961	0.009894935	0.004836401	RPS8/RPL5/RPS27/TPR/PARP1/XPO1/RPSA/KPNA1/KPNA4/RPS14/CANX/HSPA1A/HSPA1B/RPS18/RPS3/KPNA3/PABPN1/HSP90AA1/RPS27L/POLR2A/RPL23/KPNB1/CLTC/KPNA2/RPL38/CALR/RPS16/TGFB1/RPL13A/POLR2F	30
R-HSA-211733	Regulation of activated PAK-2p34 by proteasome mediated degradation	13/1264	50/10867	0.003829002	0.010303763	0.005036226	PSMA5/PSMB4/PSMD6/PSMB1/PSMB7/PSMA1/UBC/PSMA6/PSMA4/UBB/PSMD11/PSME3/PSMC5	13
R-HSA-373752	Netrin-1 signaling	13/1264	50/10867	0.003829002	0.010303763	0.005036226	CDC42/HJV/NCK1/MAPK14/FYN/EZR/RAC1/NTN4/NEO1/SIAH1/PITPNA/SRC/PLCG1	13
R-HSA-111996	Ca-dependent events	11/1264	39/10867	0.003859895	0.010366998	0.005067134	CALM2/CREB1/PRKCD/CAMK2D/CAMK2A/CALM1/PRKCA/KPNA2/PRKACA/CALM3/MAPK1	11
R-HSA-376176	Signaling by ROBO receptors	39/1264	218/10867	0.003916333	0.010498469	0.005131394	CDC42/RPS8/MAGOH/RPL5/PSMA5/PSMB4/RPS27/CXCR4/SRGAP3/RPSA/PSMD6/NCK1/RPS14/RPS18/PSMB1/RAC1/PSMB7/ABL1/CUL2/PSMA1/RPS3/MAGOHB/UBC/PSMA6/RPS27L/PSMA4/RNPS1/UBB/PSMD11/RPL23/PSME3/PSMC5/PRKCA/RPL38/EIF4A3/PRKACA/RPS16/RPL13A/SRC	39
R-HSA-202733	Cell surface interactions at the vascular wall	27/1264	137/10867	0.003997875	0.010696605	0.005228238	LCK/SLC16A1/SHC1/SELE/GRB14/ITGA4/FN1/CD47/PIK3R1/FYN/PPIA/CAV1/CD44/MMP1/PTPN6/KRAS/SELPLG/GRB2/SLC16A3/BSG/TGFB1/CEACAM3/SIRPA/SRC/PLCG1/SDC4/PPIL2	27
R-HSA-187687	Signalling to ERKs	10/1264	34/10867	0.004154407	0.011086671	0.005418892	SHC1/NTRK1/MAPK14/SHC3/KRAS/MAPK3/CRK/GRB2/SRC/MAPK1	10
R-HSA-4086398	Ca2+ pathway	15/1264	62/10867	0.004159478	0.011086671	0.005418892	CALM2/CTNNB1/TCF7/CAMK2A/MAP3K7/TCF7L2/KRAS/CALM1/GNG13/TNRC6A/PRKCA/TNRC6C/NFATC1/CALM3/TNRC6B	15
R-HSA-2299718	Condensation of Prophase Chromosomes	17/1264	74/10867	0.004205755	0.011188745	0.005468784	H2BC21/H3-3A/H3-4/H3C1/H3C2/H3C3/H3C4/H3C6/H3C8/H3C10/H3C11/H3C12/MCPH1/CDK1/H2AX/RB1/PLK1	17
R-HSA-5654732	Negative regulation of FGFR3 signaling	9/1264	29/10867	0.004345694	0.011475401	0.005608894	CBL/UBC/SPRY2/MAPK3/UBB/GRB2/PPP2R1A/SRC/MAPK1	9
R-HSA-429947	Deadenylation of mRNA	8/1264	24/10867	0.004346247	0.011475401	0.005608894	CNOT11/CNOT6L/CNOT4/CNOT7/TNKS1BP1/PAN2/CNOT2/EIF4A3	8
R-HSA-8940973	RUNX2 regulates osteoblast differentiation	8/1264	24/10867	0.004346247	0.011475401	0.005608894	HDAC3/ABL1/YAP1/RB1/MAPK3/CBFB/SRC/MAPK1	8
R-HSA-9620244	Long-term potentiation	8/1264	24/10867	0.004346247	0.011475401	0.005608894	CALM2/CAMK2D/CAMK2A/NEFL/CALM1/DLG4/CALM3/SRC	8
R-HSA-73864	RNA Polymerase I Transcription	23/1264	112/10867	0.004474463	0.011791725	0.005763506	HDAC1/RBBP4/H2BC21/H3-3A/H3C1/H3C2/H3C3/H3C4/H3C6/H3C8/H3C10/H3C11/H3C12/HDAC2/CBX3/ERCC6/GTF2H1/H2AX/CHD4/MAPK3/KAT2A/MBD3/POLR2F	23
R-HSA-190236	Signaling by FGFR	19/1264	87/10867	0.004655703	0.012246332	0.005985706	SHC1/SPRED2/PIK3R1/HNRNPF/CBL/KRAS/HNRNPA1/UBC/SPRY2/MAPK3/POLR2A/UBB/GRB2/HNRNPM/PPP2R1A/SRC/PLCG1/MAPK1/POLR2F	19
R-HSA-6811558	PI5P, PP2A and IER3 Regulate PI3K/AKT Signaling	22/1264	106/10867	0.004695933	0.012329024	0.006026124	PIK3CD/LCK/MYD88/PIK3R1/PDGFRB/FYN/ESR1/RAC1/EGFR/TRAF6/PPP2R1B/IRAK4/PPP2R5E/AKT1/MAPK3/ERBB2/GRB2/VAV1/PPP2R1A/SRC/MAPK1/RAC2	22
R-HSA-373760	L1CAM interactions	24/1264	119/10867	0.004753915	0.01240336	0.006062458	SPTA1/SPTBN1/TUBA3D/TUBB2B/RANBP9/EZR/ACTB/RAC1/EGFR/SPTAN1/SHTN1/HSPA8/TUBA1A/TUBA3C/RPS6KA5/MAPK3/DLG4/CLTC/ACTG1/TUBB6/TUBB4A/CSNK2A1/SRC/MAPK1	24
R-HSA-1170546	Prolactin receptor signaling	6/1264	15/10867	0.00483041	0.01240336	0.006062458	GHR/CUL1/JAK2/BTRC/STAT5A/GH1	6
R-HSA-2691230	Signaling by NOTCH1 HD Domain Mutants in Cancer	6/1264	15/10867	0.00483041	0.01240336	0.006062458	MIB2/ADAM17/NOTCH1/UBC/UBB/MIB1	6
R-HSA-2691232	Constitutive Signaling by NOTCH1 HD Domain Mutants	6/1264	15/10867	0.00483041	0.01240336	0.006062458	MIB2/ADAM17/NOTCH1/UBC/UBB/MIB1	6
R-HSA-4839743	Signaling by CTNNB1 phospho-site mutants	6/1264	15/10867	0.00483041	0.01240336	0.006062458	CTNNB1/GSK3B/CSNK1A1/PPP2R1B/PPP2R5E/PPP2R1A	6
R-HSA-5339716	Signaling by GSK3beta mutants	6/1264	15/10867	0.00483041	0.01240336	0.006062458	CTNNB1/GSK3B/CSNK1A1/PPP2R1B/PPP2R5E/PPP2R1A	6
R-HSA-5358508	Mismatch Repair	6/1264	15/10867	0.00483041	0.01240336	0.006062458	MSH2/MSH6/MLH1/PMS2/RPA1/PCNA	6
R-HSA-5358747	S33 mutants of beta-catenin aren't phosphorylated	6/1264	15/10867	0.00483041	0.01240336	0.006062458	CTNNB1/GSK3B/CSNK1A1/PPP2R1B/PPP2R5E/PPP2R1A	6
R-HSA-5358749	S37 mutants of beta-catenin aren't phosphorylated	6/1264	15/10867	0.00483041	0.01240336	0.006062458	CTNNB1/GSK3B/CSNK1A1/PPP2R1B/PPP2R5E/PPP2R1A	6
R-HSA-5358751	S45 mutants of beta-catenin aren't phosphorylated	6/1264	15/10867	0.00483041	0.01240336	0.006062458	CTNNB1/GSK3B/CSNK1A1/PPP2R1B/PPP2R5E/PPP2R1A	6
R-HSA-5358752	T41 mutants of beta-catenin aren't phosphorylated	6/1264	15/10867	0.00483041	0.01240336	0.006062458	CTNNB1/GSK3B/CSNK1A1/PPP2R1B/PPP2R5E/PPP2R1A	6
R-HSA-9694631	Maturation of nucleoprotein	6/1264	15/10867	0.00483041	0.01240336	0.006062458	SUMO1/GSK3B/CSNK1A1/SRPK2/UBE2I/PRMT1	6
R-HSA-199418	Negative regulation of the PI3K/AKT network	23/1264	113/10867	0.00501622	0.012856929	0.006284151	PIK3CD/LCK/MYD88/PIK3R1/PDGFRB/FYN/ESR1/RAC1/EGFR/PTEN/TRAF6/PPP2R1B/IRAK4/PPP2R5E/AKT1/MAPK3/ERBB2/GRB2/VAV1/PPP2R1A/SRC/MAPK1/RAC2	23
R-HSA-381119	Unfolded Protein Response (UPR)	20/1264	94/10867	0.005117711	0.013093121	0.006399596	SHC1/LMNA/ATF3/DCTN1/SERP1/ADD1/WFS1/CXCL8/HSPA5/SYVN1/YIF1A/DDIT3/HSP90B1/MBTPS1/CCL2/KHSRP/CALR/CEBPG/CEBPB/ATF4	20
R-HSA-114604	GPVI-mediated activation cascade	10/1264	35/10867	0.005221706	0.013334849	0.006517747	CDC42/LCK/PIK3R1/FYN/RAC1/SYK/PTPN6/PDPK1/VAV1/RAC2	10
R-HSA-3371378	Regulation by c-FLIP	5/1264	11/10867	0.005336172	0.013479844	0.006588617	CFLAR/CASP8/RIPK1/TRAF2/TRADD	5
R-HSA-5218900	CASP8 activity is inhibited	5/1264	11/10867	0.005336172	0.013479844	0.006588617	CFLAR/CASP8/RIPK1/TRAF2/TRADD	5
R-HSA-69416	Dimerization of procaspase-8	5/1264	11/10867	0.005336172	0.013479844	0.006588617	CFLAR/CASP8/RIPK1/TRAF2/TRADD	5
R-HSA-9014325	TICAM1,TRAF6-dependent induction of TAK1 complex	5/1264	11/10867	0.005336172	0.013479844	0.006588617	MAP3K7/TAB2/TRAF6/UBC/UBB	5
R-HSA-9020956	Interleukin-27 signaling	5/1264	11/10867	0.005336172	0.013479844	0.006588617	STAT1/CANX/JAK2/IL27/STAT3	5
R-HSA-9645460	Alpha-protein kinase 1 signaling pathway	5/1264	11/10867	0.005336172	0.013479844	0.006588617	MAP3K7/TAB2/TRAF6/UBC/UBB	5
R-HSA-6807878	COPI-mediated anterograde transport	21/1264	101/10867	0.005539891	0.013945322	0.006816131	CAPZB/CAPZA1/SPTA1/SPTBN1/DCTN1/TUBA3D/GOLGB1/COPB2/TUBB2B/CAPZA2/GOLGA2/SPTAN1/GBF1/COPB1/TUBA1A/DCTN2/DYNLL1/TUBA3C/DYNLL2/TUBB6/TUBB4A	21
R-HSA-110314	Recognition of DNA damage by PCNA-containing replication complex	9/1264	30/10867	0.005579233	0.013945322	0.006816131	USP1/RAD18/RFC1/DDB1/UBC/CUL4A/RPA1/UBB/PCNA	9
R-HSA-167044	Signalling to RAS	7/1264	20/10867	0.005580118	0.013945322	0.006816131	SHC1/NTRK1/MAPK14/SHC3/KRAS/GRB2/SRC	7
R-HSA-176407	Conversion from APC/C:Cdc20 to APC/C:Cdh1 in late anaphase	7/1264	20/10867	0.005580118	0.013945322	0.006816131	CDC20/UBE2E1/CDC23/UBE2D1/ANAPC11/FZR1/UBE2S	7
R-HSA-176412	Phosphorylation of the APC/C	7/1264	20/10867	0.005580118	0.013945322	0.006816131	UBE2E1/CDC23/UBE2D1/CDK1/PLK1/ANAPC11/UBE2S	7
R-HSA-9013695	NOTCH4 Intracellular Domain Regulates Transcription	7/1264	20/10867	0.005580118	0.013945322	0.006816131	RBPJ/MAML1/NOTCH1/SMAD3/CREBBP/KAT2A/EP300	7
R-HSA-4608870	Asymmetric localization of PCP proteins	15/1264	64/10867	0.005712283	0.014250215	0.006965155	PSMA5/PSMB4/PSMD6/PSMB1/SMURF1/PSMB7/PSMA1/UBC/PSMA6/PSMA4/UBB/PSMD11/PSME3/PSMC5/SMURF2	15
R-HSA-389960	Formation of tubulin folding intermediates by CCT/TriC	8/1264	25/10867	0.005750884	0.014270334	0.006974989	TUBA3D/CCT5/TUBB2B/TCP1/TUBA1A/TUBA3C/TUBB6/TUBB4A	8
R-HSA-69273	Cyclin A/B1/B2 associated events during G2/M transition	8/1264	25/10867	0.005750884	0.014270334	0.006974989	XPO1/CDC25A/CDK1/PPME1/PPP2R1B/CDK2/PLK1/PPP2R1A	8
R-HSA-9013507	NOTCH3 Activation and Transmission of Signal to the Nucleus	8/1264	25/10867	0.005750884	0.014270334	0.006974989	MIB2/YBX1/NCSTN/TACC3/EGFR/UBC/UBB/MIB1	8
R-HSA-186712	Regulation of beta-cell development	11/1264	41/10867	0.005855428	0.014453011	0.007064277	NEUROD1/RBPJ/MAML1/NOTCH1/PAX6/AKT1/ONECUT1/CREBBP/KAT2A/HNF4A/EP300	11
R-HSA-5696400	Dual Incision in GG-NER	11/1264	41/10867	0.005855428	0.014453011	0.007064277	PARP1/RFC1/GTF2H1/DDB2/DDB1/UBC/CUL4A/PARP2/RPA1/UBB/PCNA	11
R-HSA-9609736	Assembly and cell surface presentation of NMDA receptors	11/1264	41/10867	0.005855428	0.014453011	0.007064277	TUBA3D/CAMK2D/CAMK2A/TUBB2B/NEFL/LIN7C/TUBA1A/TUBA3C/DLG4/TUBB6/TUBB4A	11
R-HSA-9024446	NR1H2 and NR1H3-mediated signaling	12/1264	47/10867	0.006278853	0.015470916	0.007561804	KDM1A/NCOA1/HDAC3/RXRA/NCOR2/TNRC6A/NCOR1/TNRC6C/NR1H2/PCK1/TNRC6B/EP300	12
R-HSA-6798695	Neutrophil degranulation	74/1264	480/10867	0.006390431	0.015718217	0.007682678	TNFRSF1B/PADI2/DDOST/PSMA5/CD53/S100A9/S100A8/ILF2/NCSTN/HSPA6/CR1/XRCC5/IMPDH2/PRKCD/PSMD6/CD47/PLAC8/NFKB1/STING1/CD14/DSP/HLA-A/TUBB/HLA-C/HLA-B/HSPA1A/HSPA1B/MAPK14/HSP90AB1/FUCA2/PSMB1/RAC1/PPIA/VCP/PSMB7/LCN2/SPTAN1/SURF4/COMMD3/CTSD/COPB1/CD44/COMMD9/HSPA8/PTPN6/KRT1/CAND1/LYZ/LTA4H/DYNLL1/SLC15A4/HMGB1/OLFM4/LGALS3/SERPINA3/HSP90AA1/B2M/ANXA2/PSMD11/JUP/GRN/KPNB1/MPO/SERPINB3/EEF2/C3/AP1M…	74
R-HSA-6802948	Signaling by high-kinase activity BRAF mutants	10/1264	36/10867	0.006492126	0.015940386	0.007791269	FN1/ACTB/ARRB1/KRAS/CSK/MAPK3/ARRB2/ACTG1/SRC/MAPK1	10
R-HSA-169911	Regulation of Apoptosis	13/1264	53/10867	0.006529398	0.016003874	0.007822301	PSMA5/PSMB4/PSMD6/PSMB1/PSMB7/PSMA1/UBC/PSMA6/PSMA4/UBB/PSMD11/PSME3/PSMC5	13
R-HSA-110312	Translesion synthesis by REV1	6/1264	16/10867	0.006978009	0.016984669	0.008301689	MAD2L2/RFC1/UBC/RPA1/UBB/PCNA	6
R-HSA-2730905	Role of LAT2/NTAL/LAB on calcium mobilization	6/1264	16/10867	0.006978009	0.016984669	0.008301689	SHC1/PIK3R1/FYN/SYK/PDPK1/GRB2	6
R-HSA-391160	Signal regulatory protein family interactions	6/1264	16/10867	0.006978009	0.016984669	0.008301689	CD47/SKAP2/PTPN6/GRB2/SIRPA/SRC	6
R-HSA-9703648	Signaling by FLT3 ITD and TKD mutants	6/1264	16/10867	0.006978009	0.016984669	0.008301689	PIK3R1/CDKN1A/NOX4/KRAS/STAT5A/GRB2	6
R-HSA-4641262	Disassembly of the destruction complex and recruitment of AXIN to the membrane	9/1264	31/10867	0.007066533	0.017114718	0.008365254	DVL1/CTNNB1/GSK3B/DVL3/CSNK1A1/CAV1/PPP2R1B/PPP2R5E/PPP2R1A	9
R-HSA-5654733	Negative regulation of FGFR4 signaling	9/1264	31/10867	0.007066533	0.017114718	0.008365254	CBL/UBC/SPRY2/MAPK3/UBB/GRB2/PPP2R1A/SRC/MAPK1	9
R-HSA-9658195	Leishmania infection	43/1264	254/10867	0.007068061	0.017114718	0.008365254	DVL1/CDC42/JUN/CD247/NLRP3/ADAM17/CALM2/IL1B/CREB1/NCK1/DVL3/NFKB1/ADRB2/MAPK14/HSP90AB1/FYN/ACTB/RAC1/IL6/SYK/TXN/ABL1/NFKB2/RELA/CASP1/SUGT1/CALM1/PSTPIP1/GNG13/MAPK3/CRK/GRB2/ACTG1/C3/VAV1/PRKACA/CALM3/SRC/PLCG1/APP/MAPK1/HMOX1/MYH9	43
R-HSA-141405	Inhibition of the proteolytic activity of APC/C required for the onset of anaphase by mitotic spindle checkpoint components	7/1264	21/10867	0.00754375	0.01814123	0.008866987	CDC20/UBE2E1/MAD2L1/CDC23/UBE2D1/ANAPC11/UBE2S	7
R-HSA-141430	Inactivation of APC/C via direct inhibition of the APC/C complex	7/1264	21/10867	0.00754375	0.01814123	0.008866987	CDC20/UBE2E1/MAD2L1/CDC23/UBE2D1/ANAPC11/UBE2S	7
R-HSA-389513	CTLA4 inhibitory signaling	7/1264	21/10867	0.00754375	0.01814123	0.008866987	LCK/FYN/PPP2R1B/PPP2R5E/AKT1/PPP2R1A/SRC	7
R-HSA-901032	ER Quality Control Compartment (ERQC)	7/1264	21/10867	0.00754375	0.01814123	0.008866987	UGGT1/RNF139/SYVN1/OS9/UBC/SEL1L/UBB	7
R-HSA-1989781	PPARA activates gene expression	23/1264	117/10867	0.007755991	0.01861969	0.009100847	THRAP3/NCOA1/PPARG/PPARGC1A/HDAC3/CDK19/AHR/SMARCD3/RXRA/MED17/SP1/NCOR2/CDK8/MED6/CREBBP/MED31/NCOR1/ANGPTL4/CARM1/NR1H2/NCOA6/NCOA3/EP300	23
R-HSA-111933	Calmodulin induced events	10/1264	37/10867	0.007989902	0.019115771	0.009343319	CALM2/CREB1/PRKCD/CAMK2D/CAMK2A/CALM1/PRKCA/KPNA2/PRKACA/CALM3	10
R-HSA-111997	CaM pathway	10/1264	37/10867	0.007989902	0.019115771	0.009343319	CALM2/CREB1/PRKCD/CAMK2D/CAMK2A/CALM1/PRKCA/KPNA2/PRKACA/CALM3	10
R-HSA-1474151	Tetrahydrobiopterin (BH4) synthesis, recycling, salvage and regulation	5/1264	12/10867	0.008280801	0.01957788	0.009569187	CALM2/CALM1/HSP90AA1/AKT1/CALM3	5
R-HSA-210990	PECAM1 interactions	5/1264	12/10867	0.008280801	0.01957788	0.009569187	LCK/FYN/PTPN6/SRC/PLCG1	5
R-HSA-3371511	HSF1 activation	5/1264	12/10867	0.008280801	0.01957788	0.009569187	HSP90AB1/HSF1/VCP/HSP90AA1/RPA1	5
R-HSA-4641265	Repression of WNT target genes	5/1264	12/10867	0.008280801	0.01957788	0.009569187	HDAC1/TCF7/TLE1/TCF7L2/TLE3	5
R-HSA-6803207	TP53 Regulates Transcription of Caspase Activators and Caspases	5/1264	12/10867	0.008280801	0.01957788	0.009569187	NLRC4/TP63/CASP1/ATM/TP53	5
R-HSA-9673767	Signaling by PDGFRA transmembrane, juxtamembrane and kinase domain mutants	5/1264	12/10867	0.008280801	0.01957788	0.009569187	STAT1/PIK3R1/KRAS/STAT3/GRB2	5
R-HSA-9673770	Signaling by PDGFRA extracellular domain mutants	5/1264	12/10867	0.008280801	0.01957788	0.009569187	STAT1/PIK3R1/KRAS/STAT3/GRB2	5
R-HSA-6806834	Signaling by MET	17/1264	79/10867	0.00838639	0.019794138	0.009674889	DOCK7/SHC1/FN1/PIK3R1/RANBP9/RAC1/CBL/KRAS/UBC/CRK/UBB/TNS4/STAT3/GRB2/HGS/SRC/PTPN1	17
R-HSA-1489509	DAG and IP3 signaling	11/1264	43/10867	0.008583728	0.020225861	0.009885904	CALM2/CREB1/PRKCD/CAMK2D/CAMK2A/CALM1/PRKCA/KPNA2/PRKACA/CALM3/PLCG1	11
R-HSA-212300	PRC2 methylates histones and DNA	16/1264	73/10867	0.008665163	0.020383487	0.009962948	RBBP4/H2BC21/H3-3A/H3C1/H3C2/H3C3/H3C4/H3C6/H3C8/H3C10/H3C11/H3C12/PHF1/EZH2/EED/H2AX	16
R-HSA-381042	PERK regulates gene expression	9/1264	32/10867	0.008838984	0.020757547	0.010145779	ATF3/CXCL8/HSPA5/DDIT3/CCL2/KHSRP/CEBPG/CEBPB/ATF4	9
R-HSA-380994	ATF4 activates genes in response to endoplasmic reticulum stress	8/1264	27/10867	0.009562669	0.022382073	0.010939807	ATF3/CXCL8/DDIT3/CCL2/KHSRP/CEBPG/CEBPB/ATF4	8
R-HSA-5357769	Caspase activation via extrinsic apoptotic signalling pathway	8/1264	27/10867	0.009562669	0.022382073	0.010939807	CFLAR/CASP8/CD14/RIPK1/LY96/DAPK1/TRAF2/TRADD	8
R-HSA-196299	Beta-catenin phosphorylation cascade	6/1264	17/10867	0.009739638	0.02245952	0.010977662	CTNNB1/GSK3B/CSNK1A1/PPP2R1B/PPP2R5E/PPP2R1A	6
R-HSA-5602498	MyD88 deficiency (TLR2/4)	6/1264	17/10867	0.009739638	0.02245952	0.010977662	S100A9/S100A8/MYD88/CD14/LY96/HMGB1	6
R-HSA-5655862	Translesion synthesis by POLK	6/1264	17/10867	0.009739638	0.02245952	0.010977662	MAD2L2/RFC1/UBC/RPA1/UBB/PCNA	6
R-HSA-5656121	Translesion synthesis by POLI	6/1264	17/10867	0.009739638	0.02245952	0.010977662	MAD2L2/RFC1/UBC/RPA1/UBB/PCNA	6
R-HSA-9022699	MECP2 regulates neuronal receptors and channels	6/1264	17/10867	0.009739638	0.02245952	0.010977662	HDAC1/CREB1/HDAC2/OPRM1/SIN3A/PTPN1	6
R-HSA-9034015	Signaling by NTRK3 (TRKC)	6/1264	17/10867	0.009739638	0.02245952	0.010977662	SHC1/PIK3R1/KRAS/GRB2/SRC/PLCG1	6
R-HSA-9659787	Aberrant regulation of mitotic G1/S transition in cancer due to RB1 defects	6/1264	17/10867	0.009739638	0.02245952	0.010977662	CDKN1A/CCND1/CDK2/RB1/CCNE1/E2F1	6
R-HSA-9661069	Defective binding of RB1 mutants to E2F1,(E2F2, E2F3)	6/1264	17/10867	0.009739638	0.02245952	0.010977662	CDKN1A/CCND1/CDK2/RB1/CCNE1/E2F1	6
R-HSA-8950505	Gene and protein expression by JAK-STAT signaling after Interleukin-12 stimulation	10/1264	38/10867	0.009739934	0.02245952	0.010977662	CDC42/CAPZA1/STAT4/LMNB1/HSPA9/TCP1/PPIA/HNRNPF/ANXA2/PITPNA	10
R-HSA-2500257	Resolution of Sister Chromatid Cohesion	24/1264	126/10867	0.009834739	0.022640894	0.011066313	NUDC/CDC20/ITGB3BP/RPS27/XPO1/TUBA3D/MAD2L1/TUBB2B/MAD1L1/RAD21/CDK1/PPP2R1B/TUBA1A/DYNLL1/TUBA3C/PPP2R5E/PLK1/AURKB/DYNLL2/NDC80/TUBB6/TUBB4A/PPP2R1A/MAPRE1	24
R-HSA-1250196	SHC1 events in ERBB2 signaling	7/1264	22/10867	0.009974228	0.022701084	0.011095732	SHC1/PRKCD/EGFR/KRAS/ERBB2/PRKCA/GRB2	7
R-HSA-389357	CD28 dependent PI3K/Akt signaling	7/1264	22/10867	0.009974228	0.022701084	0.011095732	LCK/PIK3R1/FYN/MAPKAP1/MAP3K8/AKT1/PDPK1	7
R-HSA-438066	Unblocking of NMDA receptors, glutamate binding and activation	7/1264	22/10867	0.009974228	0.022701084	0.011095732	CALM2/CAMK2D/CAMK2A/NEFL/CALM1/DLG4/CALM3	7
R-HSA-5205685	PINK1-PRKN Mediated Mitophagy	7/1264	22/10867	0.009974228	0.022701084	0.011095732	SQSTM1/ATG5/PRKN/UBC/MAP1LC3B/UBB/MAP1LC3A	7
R-HSA-8862803	Deregulated CDK5 triggers multiple neurodegenerative pathways in Alzheimer's disease models	7/1264	22/10867	0.009974228	0.022701084	0.011095732	JUN/LMNA/CDC25A/LMNB1/GOLGA2/CAPNS1/APP	7
R-HSA-8863678	Neurodegenerative Diseases	7/1264	22/10867	0.009974228	0.022701084	0.011095732	JUN/LMNA/CDC25A/LMNB1/GOLGA2/CAPNS1/APP	7
R-HSA-9617324	Negative regulation of NMDA receptor-mediated neuronal transmission	7/1264	22/10867	0.009974228	0.022701084	0.011095732	CALM2/CAMK2D/CAMK2A/NEFL/CALM1/DLG4/CALM3	7
R-HSA-1980145	Signaling by NOTCH2	9/1264	33/10867	0.010928519	0.02479253	0.01211798	MIB2/NCSTN/CREB1/RBPJ/MAML1/UBC/UBB/MIB1/EP300	9
R-HSA-5654726	Negative regulation of FGFR1 signaling	9/1264	33/10867	0.010928519	0.02479253	0.01211798	CBL/UBC/SPRY2/MAPK3/UBB/GRB2/PPP2R1A/SRC/MAPK1	9
R-HSA-2995410	Nuclear Envelope (NE) Reassembly	16/1264	75/10867	0.011259873	0.025502975	0.012465228	LMNA/TUBA3D/SUMO1/LMNB1/TUBB2B/CDK1/TUBA1A/TUBA3C/UBE2I/VPS4A/KPNB1/TUBB6/TUBB4A/SIRT2/PPP2R1A/CHMP4B	16
R-HSA-76009	Platelet Aggregation (Plug Formation)	10/1264	39/10867	0.011767534	0.026609811	0.013006222	SHC1/FN1/SYK/AKT1/CSK/PDPK1/CRK/GRB2/SRC/PTPN1	10
R-HSA-201451	Signaling by BMP	8/1264	28/10867	0.012053552	0.027212689	0.013300894	UBE2D3/SMAD1/SMAD5/SMURF1/UBE2D1/SMURF2/SMAD7/BMP2	8
R-HSA-174430	Telomere C-strand synthesis initiation	5/1264	13/10867	0.012185451	0.027466242	0.013424825	POT1/TERF1/ACD/TERF2/TERF2IP	5
R-HSA-68875	Mitotic Prophase	26/1264	142/10867	0.012330083	0.027731898	0.01355467	H2BC21/LMNA/TPR/H3-3A/H3-4/LMNB1/H3C1/H3C2/H3C3/H3C4/H3C6/H3C8/H3C10/H3C11/H3C12/MCPH1/GOLGA2/CDK1/PPP2R1B/H2AX/RB1/PLK1/MAPK3/PRKCA/PPP2R1A/MAPK1	26
R-HSA-350562	Regulation of ornithine decarboxylase (ODC)	12/1264	51/10867	0.01234287	0.027731898	0.01355467	PSMA5/PSMB4/OAZ3/PSMD6/PSMB1/PSMB7/PSMA1/PSMA6/PSMA4/PSMD11/PSME3/PSMC5	12
R-HSA-76002	Platelet activation, signaling and aggregation	43/1264	263/10867	0.012830614	0.028781634	0.014067756	CDC42/LCK/SHC1/CALM2/FN1/AAMP/DGKD/PRKCD/ALB/PIK3R1/MAPK14/FYN/RAC1/PPIA/CLU/YWHAZ/SYK/HSPA5/ARRB1/APLP2/PTPN6/A2M/DGKA/CALM1/SERPINA3/AKT1/CSK/GNG13/PDPK1/MAPK3/CRK/ARRB2/PRKCA/GRB2/VAV1/ACTN4/TGFB1/CALM3/SRC/PTPN1/APP/MAPK1/RAC2	43
R-HSA-373753	Nephrin family interactions	7/1264	23/10867	0.012928788	0.028955529	0.014152751	SPTBN1/NCK1/PIK3R1/CD2AP/FYN/SPTAN1/ACTN4	7
R-HSA-1839117	Signaling by cytosolic FGFR1 fusion mutants	6/1264	18/10867	0.013198334	0.029465071	0.014401803	STAT1/PIK3R1/STAT5A/STAT3/GRB2/BCR	6
R-HSA-190840	Microtubule-dependent trafficking of connexons from Golgi to the plasma membrane	6/1264	18/10867	0.013198334	0.029465071	0.014401803	TUBA3D/TUBB2B/TUBA1A/TUBA3C/TUBB6/TUBB4A	6
R-HSA-174417	Telomere C-strand (Lagging Strand) Synthesis	9/1264	34/10867	0.013367199	0.029747323	0.014539761	RFC1/POT1/TERF1/BLM/ACD/TERF2/TERF2IP/RPA1/PCNA	9
R-HSA-5654727	Negative regulation of FGFR2 signaling	9/1264	34/10867	0.013367199	0.029747323	0.014539761	CBL/UBC/SPRY2/MAPK3/UBB/GRB2/PPP2R1A/SRC/MAPK1	9
R-HSA-9010553	Regulation of expression of SLITs and ROBOs	30/1264	171/10867	0.013710785	0.030463582	0.014889851	RPS8/MAGOH/RPL5/PSMA5/PSMB4/RPS27/RPSA/PSMD6/RPS14/RPS18/PSMB1/PSMB7/CUL2/PSMA1/RPS3/MAGOHB/UBC/PSMA6/RPS27L/PSMA4/RNPS1/UBB/PSMD11/RPL23/PSME3/PSMC5/RPL38/EIF4A3/RPS16/RPL13A	30
R-HSA-5674135	MAP2K and MAPK activation	10/1264	40/10867	0.01409815	0.031176036	0.01523808	FN1/ACTB/ARRB1/KRAS/CSK/MAPK3/ARRB2/ACTG1/SRC/MAPK1	10
R-HSA-8853659	RET signaling	10/1264	40/10867	0.01409815	0.031176036	0.01523808	PIK3CD/SHC1/PIK3R1/PDLIM7/SHC3/PRKCA/GRB2/PRKACA/SRC/PLCG1	10
R-HSA-9664323	FCGR3A-mediated IL10 synthesis	10/1264	40/10867	0.01409815	0.031176036	0.01523808	CD247/CALM2/CREB1/FYN/SYK/CALM1/PRKACA/CALM3/SRC/PLCG1	10
R-HSA-5250941	Negative epigenetic regulation of rRNA expression	21/1264	110/10867	0.014709672	0.032477103	0.01587401	HDAC1/H2BC21/H3-3A/SMARCA5/H3C1/H3C2/H3C3/H3C4/H3C6/H3C8/H3C10/H3C11/H3C12/HDAC2/SIRT1/GTF2H1/H2AX/SAP18/SIN3A/SIN3B/POLR2F	21
R-HSA-5669034	TNFs bind their physiological receptors	8/1264	29/10867	0.014989879	0.033043727	0.016150962	TNFRSF4/TNFRSF14/TNFRSF9/TNFRSF1B/LTA/TNFRSF1A/TNFSF11/TNFSF9	8
R-HSA-9648025	EML4 and NUDC in mitotic spindle formation	22/1264	117/10867	0.01510006	0.033234355	0.016244136	NUDC/CDC20/ITGB3BP/RPS27/XPO1/TUBA3D/MAD2L1/TUBB2B/MAD1L1/PPP2R1B/TUBA1A/DYNLL1/TUBA3C/PPP2R5E/PLK1/AURKB/DYNLL2/NDC80/TUBB6/TUBB4A/PPP2R1A/MAPRE1	22
R-HSA-9706574	RHOBTB GTPase Cycle	9/1264	35/10867	0.016186793	0.035570351	0.017385914	CUL3/TRA2B/HSP90AB1/MYO6/VIM/HNRNPC/HSP90AA1/ACTG1/CDC37	9
R-HSA-977225	Amyloid fiber formation	21/1264	111/10867	0.01621827	0.035583747	0.017392461	H2BC21/NCSTN/H3-3A/H3C1/H3C2/H3C3/H3C4/H3C6/H3C8/H3C10/H3C11/H3C12/PRKN/UBE2L6/H2AX/LYZ/UBC/B2M/SIAH1/UBB/APP	21
R-HSA-351202	Metabolism of polyamines	13/1264	59/10867	0.016299713	0.035706558	0.017452488	AZIN2/PSMA5/PSMB4/OAZ3/PSMD6/PSMB1/PSMB7/PSMA1/PSMA6/PSMA4/PSMD11/PSME3/PSMC5	13
R-HSA-449836	Other interleukin signaling	7/1264	24/10867	0.016462776	0.035951421	0.017572171	IFNLR1/TXLNA/CSF1R/PTPRZ1/STX3/IL16/IL34	7
R-HSA-452723	Transcriptional regulation of pluripotent stem cells	7/1264	24/10867	0.016462776	0.035951421	0.017572171	PBX1/EPAS1/DPPA4/SOX2/KLF4/STAT3/SMAD2	7
R-HSA-162658	Golgi Cisternae Pericentriolar Stack Reorganization	5/1264	14/10867	0.017171289	0.036586851	0.017882754	GOLGA2/CDK1/PLK1/MAPK3/MAPK1	5
R-HSA-198323	AKT phosphorylates targets in the cytosol	5/1264	14/10867	0.017171289	0.036586851	0.017882754	GSK3B/CDKN1A/CHUK/MDM2/AKT1	5
R-HSA-418359	Reduction of cytosolic Ca++ levels	5/1264	14/10867	0.017171289	0.036586851	0.017882754	CALM2/ATP2A2/CALM1/ATP2A1/CALM3	5
R-HSA-418885	DCC mediated attractive signaling	5/1264	14/10867	0.017171289	0.036586851	0.017882754	CDC42/NCK1/FYN/RAC1/SRC	5
R-HSA-442720	CREB1 phosphorylation through the activation of Adenylate Cyclase	5/1264	14/10867	0.017171289	0.036586851	0.017882754	CALM2/CREB1/CALM1/PRKACA/CALM3	5
R-HSA-4839735	Signaling by AXIN mutants	5/1264	14/10867	0.017171289	0.036586851	0.017882754	GSK3B/CSNK1A1/PPP2R1B/PPP2R5E/PPP2R1A	5
R-HSA-4839744	Signaling by APC mutants	5/1264	14/10867	0.017171289	0.036586851	0.017882754	GSK3B/CSNK1A1/PPP2R1B/PPP2R5E/PPP2R1A	5
R-HSA-4839748	Signaling by AMER1 mutants	5/1264	14/10867	0.017171289	0.036586851	0.017882754	GSK3B/CSNK1A1/PPP2R1B/PPP2R5E/PPP2R1A	5
R-HSA-5358606	Mismatch repair (MMR) directed by MSH2:MSH3 (MutSbeta)	5/1264	14/10867	0.017171289	0.036586851	0.017882754	MSH2/MLH1/PMS2/RPA1/PCNA	5
R-HSA-5467337	APC truncation mutants have impaired AXIN binding	5/1264	14/10867	0.017171289	0.036586851	0.017882754	GSK3B/CSNK1A1/PPP2R1B/PPP2R5E/PPP2R1A	5
R-HSA-5467340	AXIN missense mutants destabilize the destruction complex	5/1264	14/10867	0.017171289	0.036586851	0.017882754	GSK3B/CSNK1A1/PPP2R1B/PPP2R5E/PPP2R1A	5
R-HSA-5467348	Truncations of AMER1 destabilize the destruction complex	5/1264	14/10867	0.017171289	0.036586851	0.017882754	GSK3B/CSNK1A1/PPP2R1B/PPP2R5E/PPP2R1A	5
R-HSA-6803205	TP53 regulates transcription of several additional cell death genes whose specific roles in p53-dependent apoptosis remain uncertain	5/1264	14/10867	0.017171289	0.036586851	0.017882754	TP53BP2/BCL6/TP63/NDRG1/TP53	5
R-HSA-6804116	TP53 Regulates Transcription of Genes Involved in G1 Cell Cycle Arrest	5/1264	14/10867	0.017171289	0.036586851	0.017882754	CDKN1A/CDK2/TP53/CCNE1/E2F1	5
R-HSA-8983432	Interleukin-15 signaling	5/1264	14/10867	0.017171289	0.036586851	0.017882754	SHC1/STAT5A/STAT3/GRB2/IL2RB	5
R-HSA-9027284	Erythropoietin activates RAS	5/1264	14/10867	0.017171289	0.036586851	0.017882754	SHC1/JAK2/KRAS/GRB2/VAV1	5
R-HSA-110320	Translesion Synthesis by POLH	6/1264	19/10867	0.017431992	0.036917905	0.018044565	RFC1/VCP/UBC/RPA1/UBB/PCNA	6
R-HSA-190872	Transport of connexons to the plasma membrane	6/1264	19/10867	0.017431992	0.036917905	0.018044565	TUBA3D/TUBB2B/TUBA1A/TUBA3C/TUBB6/TUBB4A	6
R-HSA-2995383	Initiation of Nuclear Envelope (NE) Reformation	6/1264	19/10867	0.017431992	0.036917905	0.018044565	LMNA/LMNB1/CDK1/KPNB1/SIRT2/PPP2R1A	6
R-HSA-8876725	Protein methylation	6/1264	19/10867	0.017431992	0.036917905	0.018044565	CALM2/VCP/HSPA8/CALM1/EEF2/CALM3	6
R-HSA-6781823	Formation of TC-NER Pre-Incision Complex	12/1264	54/10867	0.01926728	0.040743177	0.019914264	COPS6/COPS5/ERCC6/GTF2H1/DDB1/UBC/CUL4A/USP7/POLR2A/UBB/POLR2F/EP300	12
R-HSA-9710421	Defective pyroptosis	15/1264	73/10867	0.019296531	0.040743578	0.01991446	RBBP4/H2BC21/H3-3A/H3C1/H3C2/H3C3/H3C4/H3C6/H3C8/H3C10/H3C11/H3C12/EZH2/EED/H2AX	15
R-HSA-5663213	RHO GTPases Activate WASPs and WAVEs	9/1264	36/10867	0.019418349	0.040939136	0.020010044	CDC42/NCK1/ACTB/RAC1/ABL1/MAPK3/GRB2/ACTG1/MAPK1	9
R-HSA-69618	Mitotic Spindle Checkpoint	21/1264	113/10867	0.019598092	0.041256043	0.02016494	NUDC/CDC20/ITGB3BP/RPS27/XPO1/UBE2E1/MAD2L1/CDC23/MAD1L1/UBE2D1/PPP2R1B/DYNLL1/PPP2R5E/PLK1/AURKB/DYNLL2/ANAPC11/NDC80/PPP2R1A/UBE2S/MAPRE1	21
R-HSA-5625886	Activated PKN1 stimulates transcription of AR (androgen receptor) regulated genes KLK2 and KLK3	14/1264	67/10867	0.020314465	0.042699969	0.020870696	KDM1A/H2BC21/H3-3A/H3C1/H3C2/H3C3/H3C4/H3C6/H3C8/H3C10/H3C11/H3C12/H2AX/PKN1	14
R-HSA-73886	Chromosome Maintenance	25/1264	141/10867	0.020360532	0.042732733	0.02088671	RBBP4/ITGB3BP/H2BC21/H3-3A/H3-4/RUVBL1/RFC1/SMARCA5/TERT/NPM1/POT1/TERF1/RSF1/H2AX/CDK2/NOP10/BLM/ACD/TERF2/TERF2IP/RPA1/POLR2A/RUVBL2/PCNA/POLR2F	25
R-HSA-210991	Basigin interactions	7/1264	25/10867	0.020628512	0.043101601	0.021067004	SLC16A1/PPIA/CAV1/MMP1/SLC16A3/BSG/PPIL2	7
R-HSA-400685	Sema4D in semaphorin signaling	7/1264	25/10867	0.020628512	0.043101601	0.021067004	RAC1/ARHGEF12/MYL6/MYH10/ERBB2/MYL12A/MYH9	7
R-HSA-8854691	Interleukin-20 family signaling	7/1264	25/10867	0.020628512	0.043101601	0.021067004	IFNLR1/STAT1/STAT4/JAK2/STAT2/STAT5A/STAT3	7
R-HSA-427413	NoRC negatively regulates rRNA expression	20/1264	107/10867	0.02110495	0.044031458	0.021521495	HDAC1/H2BC21/H3-3A/SMARCA5/H3C1/H3C2/H3C3/H3C4/H3C6/H3C8/H3C10/H3C11/H3C12/HDAC2/GTF2H1/H2AX/SAP18/SIN3A/SIN3B/POLR2F	20
R-HSA-110056	MAPK3 (ERK1) activation	4/1264	10/10867	0.021481064	0.044485159	0.021743253	IL6/JAK2/CDK1/MAPK3	4
R-HSA-164940	Nef mediated downregulation of MHC class I complex cell surface expression	4/1264	10/10867	0.021481064	0.044485159	0.021743253	AP1S3/HLA-A/B2M/AP1M1	4
R-HSA-74749	Signal attenuation	4/1264	10/10867	0.021481064	0.044485159	0.021743253	SHC1/MAPK3/GRB2/MAPK1	4
R-HSA-9702518	STAT5 activation downstream of FLT3 ITD mutants	4/1264	10/10867	0.021481064	0.044485159	0.021743253	CDKN1A/NOX4/STAT5A/GRB2	4
R-HSA-9706019	RHOBTB3 ATPase cycle	4/1264	10/10867	0.021481064	0.044485159	0.021743253	CUL3/VHL/HGS/CCNE1	4
R-HSA-3214847	HATs acetylate histones	25/1264	142/10867	0.02207644	0.045650692	0.022312937	H2BC21/NCOA1/ATF2/RUVBL1/ACTL6A/TAF9/H3C1/H3C2/H3C3/H3C4/H3C6/H3C8/H3C10/H3C11/H3C12/ACTB/WDR5/TAF10/KAT5/MCRS1/MORF4L1/CREBBP/KAT2A/RUVBL2/EP300	25
R-HSA-70268	Pyruvate metabolism	8/1264	31/10867	0.022358158	0.046097261	0.022531209	SLC16A1/PDHA2/PPARD/RXRA/LDHA/LDHB/SLC16A3/BSG	8
R-HSA-9668328	Sealing of the nuclear envelope (NE) by ESCRT-III	8/1264	31/10867	0.022358158	0.046097261	0.022531209	TUBA3D/TUBB2B/TUBA1A/TUBA3C/VPS4A/TUBB6/TUBB4A/CHMP4B	8
R-HSA-5625900	RHO GTPases activate CIT	6/1264	20/10867	0.022511367	0.046344987	0.022652291	RAC1/MYL6/DLG4/MYH10/MYL12A/MYH9	6
R-HSA-9633012	Response of EIF2AK4 (GCN2) to amino acid deficiency	19/1264	101/10867	0.022714523	0.046631928	0.022792541	RPS8/RPL5/RPS27/ATF3/ATF2/RPSA/RPS14/RPS18/RPS3/DDIT3/GCN1/RPS27L/RPL23/RPL38/CEBPG/RPS16/RPL13A/CEBPB/ATF4	19
R-HSA-1236978	Cross-presentation of soluble exogenous antigens (endosomes)	11/1264	49/10867	0.022783788	0.046631928	0.022792541	PSMA5/PSMB4/PSMD6/PSMB1/PSMB7/PSMA1/PSMA6/PSMA4/PSMD11/PSME3/PSMC5	11
R-HSA-157858	Gap junction trafficking and regulation	11/1264	49/10867	0.022783788	0.046631928	0.022792541	TUBA3D/TUBB2B/MYO6/ACTB/TUBA1A/TUBA3C/CLTC/ACTG1/TUBB6/TUBB4A/SRC	11
R-HSA-9694635	Translation of Structural Proteins	11/1264	49/10867	0.022783788	0.046631928	0.022792541	DDOST/SUMO1/GSK3B/CSNK1A1/CANX/SRPK2/GANAB/UBC/UBE2I/UBB/PRMT1	11
R-HSA-176187	Activation of ATR in response to replication stress	9/1264	37/10867	0.023091778	0.047193401	0.023066975	MCM6/CDC25A/RAD17/MCM3/MCM10/CHEK1/CDK2/RPA1/MCM8	9
R-HSA-111447	Activation of BAD and translocation to mitochondria	5/1264	15/10867	0.023341729	0.047359051	0.023147941	YWHAQ/YWHAG/YWHAZ/AKT1/BID	5
R-HSA-3134975	Regulation of innate immune responses to cytosolic DNA	5/1264	15/10867	0.023341729	0.047359051	0.023147941	STING1/TBK1/UBC/UBB/IRF3	5
R-HSA-8866910	TFAP2 (AP-2) family regulates transcription of growth factors and their receptors	5/1264	15/10867	0.023341729	0.047359051	0.023147941	TFAP2A/ESR1/EGFR/YY1/ERBB2	5
R-HSA-8875360	InlB-mediated entry of Listeria monocytogenes into host cell	5/1264	15/10867	0.023341729	0.047359051	0.023147941	CBL/UBC/UBB/GRB2/HGS	5
R-HSA-9648895	Response of EIF2AK1 (HRI) to heme deficiency	5/1264	15/10867	0.023341729	0.047359051	0.023147941	ATF3/DDIT3/CEBPG/CEBPB/ATF4	5

## Sheet: Table S5
Table S5. Descriptive characteristics of the UK Biobank cohort (n=40000).
	Cohort (n=40000)		Cases (n=4464)		Controls (n=35566)
	Women	Men	Women	Men	Women	Men
N	21038	18962	2071	2363	18967	16559
Age (years) (mean(SD))	58.036 (8.004)	58.942 (8.001)	59.596 (7.767)	60.205 (7.476)	57.864 (8.011)	58.762 (8.055)
Smoking status
Never smoker (0)	12213	9051	900	836	11313	8215
Previous smoker (1)	6909	7519	847	1142	6062	6377
Present smoker (2)	1916	2392	324	385	1592	2007
BMI (kg/m^2) (mean (SD))	27.032 (5.179)	27.891 (4.268)	29.207 (6.152)	29.134 (4.965)	26.795 (5.004)	27.714 (4.129)

## Sheet: Table S6
Table S6. Log(odds Ratio) and 95% Confidence Intervals for each PRS model as derived from logistic regression.
Model	Beta	Lower.CI	Upper.CI	Z.value	P.value	Number of SNPs
PPI	0.496257	0.468092	0.524422	34.5347	2.423e-261	360710
P≤0.1	0.52534	0.497042	0.553638	36.3864	6.99413e-290	1015916
P≤0.05	0.509969	0.482198	0.53774	35.992	1.11695e-283	504457
P≤0.005	0.461865	0.43491	0.48882	33.5837	2.90293e-247	90613
P≤5e-8	0.461865	0.43491	0.48882	33.5837	1.49e-262	18898
P≤0.1 without PSORS1	0.524854	0.496583	0.553125	36.3876	6.67865e-290	1015769
PPI without PSORS1	0.496257	0.468092	0.524422	34.5347	2.423e-261	360563
Module 1	0.313311	0.288029	0.338593	24.2895	2.53374e-130	18886
Module 2	0.267815	0.23644	0.29919	16.7305	7.85628e-63	23907
Module 3	0.21014	0.17823	0.24205	12.9075	4.08547e-38	27855
Module 4	0.0527395	0.0216746	0.0838045	3.32752	0.000876212	138
Module 5	0.421678	0.393354	0.450001	29.1802	3.45541e-187	36463
Module 6	0.236545	0.207201	0.265889	15.7999	3.11601e-56	26186
PSORS1	0.392181	0.364039	0.420324	27.3138	2.90752e-164	147
PSORS2	0.048142	0.0169691	0.0793149	3.02693	0.00247048	193
PSORS3	0.0825548	0.0517042	0.113405	5.24488	1.56388e-07	1572
PSORS4	0.0756118	0.0441554	0.107068	4.71126	2.46195e-06	324
PSORS5	0.0141608	-0.0171673	0.045489	0.885952	0.375644	703
PSORS6	0.0122006	-0.0190646	0.0434657	0.764849	0.444361	426
PSORS7	0.120072	0.0884881	0.151657	7.45122	9.24814e-14	15961
PSORS8	0.0262292	-0.00498774	0.0574462	1.64684	0.0995914	15026
PSORS9	0.0238034	-0.00717001	0.0547767	1.50628	0.131995	2565
PSORS11	0.0895851	0.059312	0.119858	5.8001	6.62773e-09	1669
PSORS12	0.0760039	0.0446652	0.107343	4.75348	1.99947e-06	269
PSORS13	0.0949303	0.0654557	0.124405	6.31267	2.74264e-10	250
PSORS14	0.00784318	-0.0234046	0.039091	0.491959	0.622748	58
PSORS15	-0.0145919	-0.0459349	0.0167512	-0.912485	0.361513	363
All PSORS loci	0.42734	0.398321	0.456359	28.8633	3.45315e-183	39562

## Sheet: Table S7
Table S7. C-statistics and 95% confidence intervals for each of the ten-fold cross validations performed in all PRS models.
C.statistic	Lower.CI	Upper.CI
PPI
0.6216	0.649367	0.67552
0.603364	0.63165	0.659158
0.601603	0.629402	0.657877
0.609387	0.634333	0.660397
0.610518	0.638594	0.666511
0.615207	0.641987	0.668361
0.637821	0.662109	0.689545
0.601919	0.62974	0.657889
0.620318	0.646589	0.673883
0.628795	0.655884	0.684382
P≤0.1
0.614619	0.641069	0.667247
0.633988	0.661374	0.688835
0.623584	0.651853	0.678614
0.641779	0.6691	0.695547
0.652483	0.678024	0.704163
0.630477	0.657235	0.684572
0.60639	0.633213	0.661421
0.615981	0.641415	0.668002
0.616374	0.644932	0.672564
0.589626	0.618836	0.646716
P≤0.05
0.598386	0.625978	0.653967
0.624181	0.651234	0.677853
0.633586	0.658976	0.684566
0.621741	0.651107	0.679199
0.632403	0.659987	0.686586
0.647936	0.675583	0.701059
0.620969	0.64725	0.674
0.616543	0.64383	0.671555
0.622321	0.650458	0.677675
0.600644	0.628794	0.657111
P≤0.005
0.617813	0.646045	0.674211
0.647355	0.673593	0.698908
0.599171	0.629	0.657265
0.629872	0.656561	0.683892
0.625681	0.652467	0.678903
0.605901	0.633858	0.662483
0.627365	0.655075	0.681814
0.630988	0.655887	0.683944
0.609091	0.636493	0.663015
0.612133	0.640882	0.669049
P≤5e-8
0.591356	0.618674	0.645653
0.62656	0.655136	0.681822
0.609865	0.63896	0.666932
0.598603	0.627808	0.656853
0.62095	0.646513	0.67177
0.608082	0.636054	0.662875
0.605626	0.635582	0.665366
0.603406	0.63179	0.660855
0.597846	0.626058	0.654494
0.605092	0.633582	0.660785
PPI without PSORS1
0.637375	0.664171	0.691963
0.609952	0.638758	0.667346
0.616867	0.645785	0.673168
0.610436	0.637338	0.664346
0.626087	0.652974	0.679417
0.602828	0.630566	0.659889
0.622918	0.649636	0.677344
0.614756	0.641025	0.669026
0.617679	0.644813	0.671127
0.583049	0.611814	0.639821
P≤0.1 without PSORS1
0.62229	0.649899	0.677947
0.619606	0.645666	0.67189
0.617701	0.646103	0.67175
0.639992	0.668584	0.693687
0.622127	0.646595	0.674252
0.61586	0.645954	0.673895
0.619201	0.647511	0.675562
0.623845	0.651273	0.678664
0.618046	0.645458	0.674519
0.627921	0.654813	0.682135
Module 1
0.567328	0.594185	0.621532
0.558963	0.586986	0.616756
0.549532	0.580661	0.608516
0.538496	0.568027	0.595054
0.562207	0.589772	0.617534
0.53782	0.564734	0.593405
0.544613	0.573713	0.601292
0.548564	0.576638	0.605185
0.566753	0.594742	0.624852
0.555898	0.585186	0.615039
Module 2
0.537812	0.565361	0.592412
0.545891	0.575434	0.604092
0.553568	0.581799	0.608162
0.551604	0.578862	0.605411
0.550774	0.578695	0.608333
0.541716	0.569348	0.597697
0.549181	0.575683	0.601642
0.529932	0.557332	0.585271
0.562663	0.589237	0.616249
0.550023	0.577766	0.604354
Module 3
0.553426	0.581608	0.609289
0.530597	0.557368	0.586102
0.531316	0.560385	0.588061
0.536683	0.564093	0.591821
0.523569	0.551234	0.579301
0.539923	0.568294	0.596589
0.539552	0.566704	0.595293
0.491825	0.521049	0.548779
0.520059	0.549248	0.577947
0.541674	0.567588	0.594928
Module 4
0.484674	0.51376	0.542735
0.50085	0.528546	0.557992
0.485898	0.514864	0.543359
0.482143	0.508817	0.537374
0.472102	0.500927	0.527828
0.475153	0.504788	0.533724
0.488154	0.51541	0.543341
0.48779	0.516479	0.545612
0.491672	0.517807	0.544196
0.466971	0.495619	0.523669
Module 5
0.561182	0.590068	0.618594
0.593742	0.62349	0.65334
0.592785	0.619568	0.646443
0.587054	0.617488	0.644588
0.6055	0.632381	0.659564
0.574906	0.602984	0.633187
0.588616	0.614981	0.642212
0.60133	0.628612	0.657888
0.571927	0.600864	0.628216
0.581148	0.6099	0.639361
Module 6
0.54948	0.578556	0.607159
0.534446	0.562934	0.592848
0.5527	0.582133	0.61093
0.534184	0.562715	0.588656
0.546748	0.575711	0.603395
0.540995	0.568412	0.596251
0.537212	0.564403	0.592219
0.518366	0.547917	0.578791
0.526772	0.55683	0.584997
0.514406	0.545575	0.576104
PSORS1
0.577914	0.60814	0.638784
0.540554	0.571437	0.600362
0.580471	0.609668	0.637993
0.577635	0.606473	0.634813
0.568622	0.597883	0.624253
0.561101	0.59009	0.620226
0.571199	0.598752	0.628446
0.573957	0.603113	0.629846
0.590401	0.617675	0.645551
0.567395	0.596002	0.624062
PSORS2
0.50963	0.536974	0.565246
0.487605	0.512794	0.540793
0.477862	0.506718	0.535096
0.493883	0.523162	0.550062
0.472845	0.500583	0.528463
0.487722	0.518104	0.546094
0.500846	0.52831	0.556404
0.493007	0.522275	0.549662
0.480607	0.507386	0.535581
0.489061	0.517645	0.549609
PSORS3
0.490794	0.518197	0.546113
0.471219	0.497668	0.52515
0.503157	0.531715	0.558997
0.505128	0.531862	0.560728
0.53137	0.558541	0.585509
0.508406	0.534513	0.560631
0.470776	0.49897	0.528105
0.488629	0.515427	0.54489
0.480855	0.508966	0.537425
0.510919	0.537117	0.564023
PSORS4
0.508102	0.535103	0.563406
0.490658	0.517976	0.54456
0.478674	0.507321	0.534041
0.46554	0.492558	0.519222
0.494269	0.521754	0.549724
0.502874	0.53069	0.557261
0.499862	0.528255	0.555473
0.499297	0.526731	0.554274
0.492387	0.520992	0.550172
0.481248	0.509673	0.536794
PSORS5
0.469782	0.498498	0.5261
0.484733	0.512029	0.541563
0.46544	0.49479	0.524315
0.481729	0.508108	0.533861
0.477878	0.50407	0.532464
0.483104	0.510528	0.538379
0.48195	0.508575	0.536644
0.496075	0.525009	0.553647
0.472692	0.501483	0.533489
0.461956	0.48994	0.517296
PSORS6
0.475247	0.502023	0.529062
0.484552	0.512601	0.539501
0.499403	0.527236	0.554941
0.484839	0.510942	0.538857
0.475125	0.503953	0.53185
0.489883	0.518675	0.548454
0.501712	0.528409	0.554448
0.467502	0.496545	0.524755
0.488121	0.515422	0.542063
0.473446	0.501458	0.530128
PSORS7
0.500069	0.526822	0.554657
0.52886	0.555277	0.5822
0.507136	0.535487	0.564287
0.504485	0.532376	0.559297
0.505565	0.533116	0.56093
0.499456	0.528943	0.557526
0.501083	0.527643	0.554466
0.486257	0.513466	0.540255
0.501594	0.530208	0.560153
0.526166	0.552639	0.580858
PSORS8
0.516364	0.543668	0.571478
0.486445	0.513518	0.543462
0.472207	0.499611	0.527226
0.465292	0.493631	0.522765
0.503484	0.531865	0.559569
0.473818	0.501116	0.529518
0.482643	0.50973	0.538172
0.477944	0.506545	0.534763
0.488533	0.51681	0.543401
0.48663	0.513592	0.541234
PSORS9
0.503566	0.531504	0.557066
0.486236	0.514278	0.544654
0.508706	0.534949	0.563358
0.456623	0.484532	0.512905
0.487516	0.515729	0.543503
0.494523	0.522447	0.550359
0.464385	0.493014	0.520938
0.486131	0.513187	0.541222
0.469178	0.496661	0.52406
0.468239	0.495487	0.522146
PSORS11
0.48613	0.512072	0.539125
0.512463	0.540394	0.568113
0.464229	0.4938	0.523497
0.494349	0.522326	0.551567
0.454599	0.483499	0.512014
0.491716	0.519163	0.546642
0.487843	0.515456	0.543001
0.51406	0.542007	0.57063
0.492034	0.519712	0.546442
0.51572	0.543048	0.569657
PSORS12
0.479984	0.50676	0.53276
0.469685	0.497045	0.524839
0.526205	0.554044	0.580567
0.52597	0.553036	0.579081
0.475123	0.503627	0.532232
0.499694	0.528532	0.557069
0.488875	0.51633	0.543393
0.495798	0.524026	0.552541
0.50244	0.531496	0.561512
0.493556	0.520575	0.548724
PSORS13
0.525912	0.554245	0.583424
0.483756	0.512211	0.53965
0.496437	0.524028	0.552128
0.512661	0.541222	0.567539
0.461417	0.488106	0.516185
0.500528	0.527134	0.554479
0.484556	0.51346	0.540867
0.489872	0.517837	0.54698
0.499788	0.527301	0.553346
0.488056	0.516474	0.5455
PSORS14
0.489355	0.517947	0.546413
0.509351	0.537553	0.5637
0.488826	0.516317	0.543955
0.473635	0.504361	0.532426
0.477924	0.505227	0.534262
0.466067	0.495355	0.525712
0.493485	0.521545	0.551757
0.517905	0.546081	0.574571
0.49867	0.528681	0.557091
0.499587	0.529931	0.558716
PSORS15
0.494162	0.521737	0.549575
0.490382	0.517821	0.54572
0.475351	0.501972	0.52943
0.477444	0.505509	0.532633
0.464828	0.492059	0.516565
0.490632	0.520296	0.547362
0.484111	0.512725	0.541809
0.479027	0.507465	0.535592
0.468377	0.496168	0.523725
0.480829	0.509774	0.53945
All PSORS loci
0.555759	0.584194	0.611978
0.575341	0.604373	0.632353
0.599021	0.627244	0.657115
0.573751	0.604217	0.634127
0.604404	0.633331	0.660615
0.608203	0.636111	0.662186
0.583932	0.612699	0.640066
0.555058	0.58307	0.612201
0.587004	0.615957	0.644701
0.622876	0.650594	0.679306

## Sheet: Table S8
Table S8. C-statistics and 95% confidence intervals for clinical risk and each PRS model.
Model	C.statistic	Lower.CI	Upper.CI	Number of SNPs
Clinical risk model	0.648764	0.640245	0.657282	N.A.
PPI	0.641691	0.632964	0.650072	360710
P≤0.1	0.64986	0.6407	0.65829	1015916
P≤0.05	0.648628	0.640207	0.657414	504457
P≤0.005	0.647455	0.638949	0.656389	90613
P≤5e-8	0.63433	0.62549	0.643489	18898
P≤0.1 without PSORS1	0.649592	0.640654	0.658584	1015769
PPI without PSORS1	0.641487	0.633327	0.650089	360563
Module 1	0.581454	0.572064	0.590165	18886
Module 2	0.57453	0.566418	0.583352	23907
Module 3	0.558284	0.549573	0.567374	27855
Module 4	0.512702	0.503529	0.521065	138
Module 5	0.613538	0.60474	0.62256	36463
Module 6	0.564485	0.555176	0.573678	26186
PSORS1	0.599572	0.590402	0.608536	147
PSORS2	0.511957	0.503417	0.520581	193
PSORS3	0.523897	0.515628	0.532809	1572
PSORS4	0.520453	0.511639	0.529408	324
PSORS5	0.496194	0.487517	0.505456	703
PSORS6	0.497176	0.488681	0.505674	426
PSORS7	0.533425	0.524729	0.542383	15961
PSORS8	0.507532	0.498751	0.51595	15026
PSORS9	0.505679	0.496758	0.514403	2565
PSORS11	0.523605	0.515037	0.533178	1669
PSORS12	0.523082	0.514545	0.53193	269
PSORS13	0.524585	0.515611	0.53329	250
PSORS14	0.52085	0.511816	0.529937	58
PSORS15	0.503586	0.494866	0.51246	363
All PSORS loci	0.615126	0.605687	0.62402	39562

## Sheet: Table S9
Table S9. Gene list of all the highly interconnected modules as identified from the MCODE algorithm.
Module 1	Module 2	Module 3	Module 4	Module 5	Module 6
ENSG00000271503	ENSG00000105974	ENSG00000152457	ENSG00000244362	ENSG00000157557	ENSG00000127511
ENSG00000169429	ENSG00000183765	ENSG00000175592	ENSG00000244025	ENSG00000087586	ENSG00000168884
ENSG00000113520	ENSG00000105173	ENSG00000182718	ENSG00000215455	ENSG00000274750	ENSG00000117984
ENSG00000169245	ENSG00000160789	ENSG00000099783	ENSG00000186977	ENSG00000131467	ENSG00000036672
ENSG00000137752	ENSG00000196734	ENSG00000090659	ENSG00000205439	ENSG00000137203	ENSG00000178035
ENSG00000111640	ENSG00000138376	ENSG00000108469	ENSG00000254997	ENSG00000034713	ENSG00000116754
ENSG00000181449	ENSG00000163207	ENSG00000020633	ENSG00000184724	ENSG00000173473	ENSG00000072803
ENSG00000167207	ENSG00000149554	ENSG00000188612	ENSG00000186860	ENSG00000198851	ENSG00000092199
ENSG00000141736	ENSG00000125845	ENSG00000263528	ENSG00000244411	ENSG00000168090	ENSG00000169252
ENSG00000100030	ENSG00000104365	ENSG00000087087	ENSG00000221837	ENSG00000137486	ENSG00000169564
ENSG00000107201	ENSG00000101665	ENSG00000136238	ENSG00000212933	ENSG00000088247	ENSG00000108106
ENSG00000184557	ENSG00000138378	ENSG00000112658	ENSG00000187272	ENSG00000100902	ENSG00000136485
ENSG00000121966	ENSG00000188486	ENSG00000136560	ENSG00000204873	ENSG00000170619	ENSG00000058262
ENSG00000109320	ENSG00000154229	ENSG00000143799	ENSG00000182591	ENSG00000184584	ENSG00000170027
ENSG00000197122	ENSG00000101412	ENSG00000129465	ENSG00000187175	ENSG00000080986	ENSG00000155111
ENSG00000153563	ENSG00000020922	ENSG00000143379	ENSG00000221864	ENSG00000275379	ENSG00000162521
ENSG00000136244	ENSG00000185591	ENSG00000097007	ENSG00000213416	ENSG00000127616	ENSG00000153487
ENSG00000136826	ENSG00000010810	ENSG00000146232	ENSG00000241595	ENSG00000104343	ENSG00000136450
ENSG00000245848	ENSG00000137693	ENSG00000110944	ENSG00000212724	ENSG00000105383	ENSG00000158092
ENSG00000090339	ENSG00000118046	ENSG00000113916	ENSG00000186930	ENSG00000170421	ENSG00000150753
ENSG00000125538	ENSG00000132383	ENSG00000122512	ENSG00000203786	ENSG00000187555	ENSG00000142937
ENSG00000147889	ENSG00000138684	ENSG00000171223	ENSG00000204571	ENSG00000159958	ENSG00000171793
ENSG00000005381	ENSG00000066336	ENSG00000163781	ENSG00000212900	ENSG00000148444	ENSG00000107882
ENSG00000232810	ENSG00000157227	ENSG00000083799		ENSG00000187796	ENSG00000078142
ENSG00000142208	ENSG00000187223	ENSG00000011332		ENSG00000103479	ENSG00000161021
ENSG00000162692	ENSG00000170581	ENSG00000166167		ENSG00000100650	ENSG00000196262
ENSG00000007908	ENSG00000139618	ENSG00000205683		ENSG00000072571	ENSG00000135250
ENSG00000162924	ENSG00000106546	ENSG00000142453		ENSG00000197153	ENSG00000198909
ENSG00000115415	ENSG00000127191	ENSG00000136527		ENSG00000101460	ENSG00000113712
ENSG00000168610	ENSG00000176697	ENSG00000012048		ENSG00000103522	ENSG00000196531
ENSG00000064012	ENSG00000164045	ENSG00000055130		ENSG00000175390	ENSG00000163636
ENSG00000172216	ENSG00000092295	ENSG00000113368		ENSG00000163565	ENSG00000108848
ENSG00000115414	ENSG00000159455	ENSG00000076003		ENSG00000198668	ENSG00000162231
ENSG00000118260	ENSG00000197084	ENSG00000189079		ENSG00000102554	ENSG00000122406
ENSG00000102882	ENSG00000110330	ENSG00000169139		ENSG00000131051	ENSG00000204388
ENSG00000171855	ENSG00000166333	ENSG00000003402		ENSG00000106100	ENSG00000160201
ENSG00000166888	ENSG00000106211	ENSG00000063244		ENSG00000140367	ENSG00000054118
ENSG00000146648	ENSG00000186207	ENSG00000151694		ENSG00000080503	ENSG00000145907
ENSG00000108691	ENSG00000105141	ENSG00000026025		ENSG00000094916	ENSG00000130402
ENSG00000170606	ENSG00000186226	ENSG00000004487		ENSG00000114125	ENSG00000141552
ENSG00000185507	ENSG00000187741	ENSG00000164924		ENSG00000144802	ENSG00000204256
ENSG00000142192	ENSG00000187173	ENSG00000141867		ENSG00000172270	ENSG00000172819
ENSG00000104856	ENSG00000100811	ENSG00000100393		ENSG00000132646	ENSG00000185745
ENSG00000116044	ENSG00000160691	ENSG00000055208		ENSG00000103653	ENSG00000167986
ENSG00000082701	ENSG00000163202	ENSG00000092098		ENSG00000164754	ENSG00000177169
ENSG00000140443	ENSG00000104320	ENSG00000106635		ENSG00000117399	ENSG00000197323
ENSG00000100644	ENSG00000181163	ENSG00000148737		ENSG00000116670	ENSG00000131653
ENSG00000109471	ENSG00000122691	ENSG00000198554		ENSG00000028137	ENSG00000128272
ENSG00000110092	ENSG00000182578	ENSG00000181856		ENSG00000089280	ENSG00000143106
ENSG00000096968	ENSG00000077150	ENSG00000077463		ENSG00000159202	ENSG00000145391
ENSG00000091831	ENSG00000113580	ENSG00000149311		ENSG00000185345	ENSG00000197386
ENSG00000166949	ENSG00000154589	ENSG00000198625		ENSG00000188243	ENSG00000074266
ENSG00000184009	ENSG00000044574	ENSG00000140379		ENSG00000116030	ENSG00000162992
ENSG00000164399	ENSG00000107485	ENSG00000128340		ENSG00000049249	ENSG00000172809
ENSG00000112062	ENSG00000166710	ENSG00000183735		ENSG00000179218	ENSG00000159216
ENSG00000100985	ENSG00000111424	ENSG00000131747		ENSG00000128513	ENSG00000186350
ENSG00000105329	ENSG00000169194	ENSG00000073584		ENSG00000118655	ENSG00000163939
ENSG00000175104	ENSG00000196396	ENSG00000141510		ENSG00000204220	ENSG00000150991
ENSG00000132170	ENSG00000101773	ENSG00000196498		ENSG00000100142	ENSG00000151929
ENSG00000101017	ENSG00000131981	ENSG00000129484		ENSG00000027697	ENSG00000092201
ENSG00000120738	ENSG00000145675	ENSG00000115085		ENSG00000110442	ENSG00000076604
ENSG00000100906	ENSG00000240386	ENSG00000109072		ENSG00000112312	ENSG00000170458
ENSG00000134954	ENSG00000186844	ENSG00000171720		ENSG00000164109	ENSG00000167658
ENSG00000173039	ENSG00000131095	ENSG00000063978		ENSG00000112208	ENSG00000129691
ENSG00000125347	ENSG00000182866	ENSG00000205250		ENSG00000108468	ENSG00000108590
ENSG00000175387	ENSG00000118898	ENSG00000197409		ENSG00000108424	ENSG00000125944
ENSG00000165025	ENSG00000185962	ENSG00000096996		ENSG00000133895	ENSG00000101266
ENSG00000073756	ENSG00000196584	ENSG00000123358		ENSG00000204227	ENSG00000077097
ENSG00000133703	ENSG00000131323	ENSG00000124181		ENSG00000152137	ENSG00000134308
ENSG00000126456	ENSG00000080824	ENSG00000142731		ENSG00000071655	ENSG00000084676
ENSG00000112115	ENSG00000131196	ENSG00000110987		ENSG00000188529	ENSG00000135018
ENSG00000087245	ENSG00000096384	ENSG00000103275		ENSG00000163041	ENSG00000105568
ENSG00000101076	ENSG00000187531	ENSG00000166164		ENSG00000198821	ENSG00000170315
ENSG00000177606	ENSG00000168214	ENSG00000102962		ENSG00000205937	ENSG00000170035
ENSG00000172936	ENSG00000152942	ENSG00000141968		ENSG00000167193	ENSG00000196628
ENSG00000124762	ENSG00000269897	ENSG00000070950		ENSG00000106052	ENSG00000198369
ENSG00000067182	ENSG00000187170	ENSG00000160957		ENSG00000068028	ENSG00000100084
ENSG00000148400	ENSG00000163932	ENSG00000145777		ENSG00000089902	ENSG00000124253
ENSG00000163631	ENSG00000116478	ENSG00000204389		ENSG00000145781	ENSG00000185088
ENSG00000189403	ENSG00000124151	ENSG00000169248		ENSG00000125826	ENSG00000125885
ENSG00000239732	ENSG00000145604	ENSG00000270647		ENSG00000140464	ENSG00000182247
ENSG00000164400	ENSG00000164362	ENSG00000168310		ENSG00000124766	ENSG00000066044
ENSG00000026508	ENSG00000198001	ENSG00000125730		ENSG00000166266	ENSG00000179950
ENSG00000075624	ENSG00000196611	ENSG00000112081		ENSG00000128951	ENSG00000108840
ENSG00000070831	ENSG00000185966	ENSG00000100632		ENSG00000165556	ENSG00000136930
ENSG00000162711	ENSG00000203784	ENSG00000023445		ENSG00000114744	ENSG00000078140
ENSG00000170345	ENSG00000121552	ENSG00000068903		ENSG00000181222	ENSG00000128016
ENSG00000120659	ENSG00000172155	ENSG00000141027		ENSG00000122180	ENSG00000171316
ENSG00000126561	ENSG00000113522	ENSG00000174231		ENSG00000213928	ENSG00000116750
ENSG00000039068	ENSG00000213341	ENSG00000169813		ENSG00000086061	ENSG00000133997
ENSG00000100292	ENSG00000226979	ENSG00000104825		ENSG00000057663	ENSG00000185787
	ENSG00000170558	ENSG00000028310		ENSG00000138668	ENSG00000136807
	ENSG00000167880	ENSG00000172175		ENSG00000111196	ENSG00000125691
	ENSG00000111087	ENSG00000113302		ENSG00000102977	ENSG00000072062
	ENSG00000171862	ENSG00000056558		ENSG00000273983	ENSG00000136518
	ENSG00000198400	ENSG00000119383		ENSG00000084093	ENSG00000118513
	ENSG00000148516	ENSG00000063169		ENSG00000278828	ENSG00000196230
	ENSG00000126581	ENSG00000166851		ENSG00000168148	ENSG00000108671
	ENSG00000196591	ENSG00000162385		ENSG00000036257	ENSG00000100129
	ENSG00000082898	ENSG00000080839		ENSG00000150459	ENSG00000168028
	ENSG00000163209	ENSG00000153187		ENSG00000162607	ENSG00000182944
	ENSG00000137265	ENSG00000157212		ENSG00000116016	ENSG00000101444
	ENSG00000137275	ENSG00000141380		ENSG00000169016	ENSG00000100462
	ENSG00000162772	ENSG00000178999		ENSG00000172183	ENSG00000092820
	ENSG00000051180	ENSG00000167005		ENSG00000108094	ENSG00000071564
	ENSG00000134323	ENSG00000112118		ENSG00000114316	ENSG00000129084
	ENSG00000067369	ENSG00000109819		ENSG00000186591	ENSG00000042429
	ENSG00000137337	ENSG00000197299		ENSG00000185885	ENSG00000111877
	ENSG00000244057	ENSG00000161011		ENSG00000117713	ENSG00000094880
	ENSG00000159516	ENSG00000108604		ENSG00000079785	ENSG00000132964
	ENSG00000118503	ENSG00000077238		ENSG00000064933	ENSG00000116455
	ENSG00000129152	ENSG00000110395		ENSG00000172977	ENSG00000182481
	ENSG00000139687	ENSG00000153147		ENSG00000043093	ENSG00000139613
	ENSG00000068024	ENSG00000239306		ENSG00000137947	ENSG00000008018
	ENSG00000187180	ENSG00000109670		ENSG00000168811	ENSG00000120438
	ENSG00000113721	ENSG00000076242		ENSG00000160307	ENSG00000049618
	ENSG00000124102	ENSG00000101096		ENSG00000095002	ENSG00000178952
	ENSG00000102871	ENSG00000172156		ENSG00000065328
	ENSG00000132693	ENSG00000099956		ENSG00000134333
	ENSG00000104312	ENSG00000168036		ENSG00000115232
	ENSG00000181092	ENSG00000134460		ENSG00000136492
	ENSG00000203782	ENSG00000130522		ENSG00000071539
	ENSG00000096717	ENSG00000166598		ENSG00000168066
	ENSG00000196712	ENSG00000143621		ENSG00000139112
	ENSG00000135679	ENSG00000116062		ENSG00000177663
	ENSG00000115009	ENSG00000088888		ENSG00000115966
	ENSG00000123374	ENSG00000105393		ENSG00000196776
	ENSG00000170312	ENSG00000177885		ENSG00000116560
		ENSG00000149948		ENSG00000204525
		ENSG00000082014		ENSG00000107262
		ENSG00000082512		ENSG00000140365
		ENSG00000135341		ENSG00000156587
		ENSG00000005339		ENSG00000142089
		ENSG00000121774		ENSG00000179526
		ENSG00000116717		ENSG00000173163
		ENSG00000087206		ENSG00000145901
		ENSG00000144554		ENSG00000169375
		ENSG00000079246		ENSG00000162594
		ENSG00000140941		ENSG00000095015
		ENSG00000080345		ENSG00000175931
		ENSG00000168685		ENSG00000078967
		ENSG00000133884		ENSG00000172349
		ENSG00000086991		ENSG00000166803
		ENSG00000225830		ENSG00000134574
		ENSG00000148346		ENSG00000141543
		ENSG00000109606		ENSG00000048052
		ENSG00000184402		ENSG00000112333
		ENSG00000140525		ENSG00000092621
		ENSG00000140968		ENSG00000184678
		ENSG00000112130		ENSG00000234745
		ENSG00000115875		ENSG00000177414
		ENSG00000253729		ENSG00000127022
		ENSG00000196419		ENSG00000158773
		ENSG00000142082		ENSG00000126457
		ENSG00000035928		ENSG00000130726
		ENSG00000136810		ENSG00000108773
		ENSG00000142867		ENSG00000196363
		ENSG00000132535		ENSG00000275714
		ENSG00000172724		ENSG00000132530
		ENSG00000130024		ENSG00000122565
		ENSG00000129351		ENSG00000169019
		ENSG00000147601		ENSG00000188906
		ENSG00000100836		ENSG00000204390
		ENSG00000099385		ENSG00000111057
		ENSG00000175197		ENSG00000131759
		ENSG00000103266		ENSG00000177954
		ENSG00000136997		ENSG00000102974
		ENSG00000198900		ENSG00000164548
		ENSG00000111679		ENSG00000111642
				ENSG00000064300
				ENSG00000186827
				ENSG00000105193
				ENSG00000073282
				ENSG00000100385
				ENSG00000106462
				ENSG00000113658
				ENSG00000090273
				ENSG00000107581
				ENSG00000105325
				ENSG00000162664
